# Supplementary material for: Molecular characterisation of the early response in pigs to experimental infection with Actinobacillus pleuropneumoniae using cDNA microarrays
Source: Acta Vet Scand. 2007 Apr 27;49(1):11. doi: 10.1186/1751-0147-49-11 (PMC1868913; doi:10.1186/1751-0147-49-11)
Supplement: Additional file 1 — Differentially_expressed_genes. The file "Differentially_expressed_genes.xls" is a Microsoft Excel file and contains the worksheets "lung_uinf-inf_de-genes", "lymph_node_cont-inf_de-genes" and "liver_cont-inf_de-genes". Each worksheet contain the genes found to be significantly (fdr adjusted P-value < 0.05) differentially expressed. [file 1751-0147-49-11-S1.xls]

## Sheet: lung_uinf-inf_de-genes
ID	gene.name	gene.symbol	M	A	t	P.Value	B
104479	Homo sapiens fibulin 1 (FBLN1). transcript variant D. mRNA	FBLN1	1.32822	11.6796	26.9903	1.3e-16	33.1136
104419	104419		1.41686	12.3266	20.2236	7.64e-14	28.3107
104577	Homo sapiens eukaryotic translation initiation factor 4E (EIF4E). mRNA	EIF4E	1.39504	11.8579	14.7777	8.5e-11	21.5327
102200	102200		-0.973652	10.9021	-13.4837	5.15e-10	19.8068
104267	Homo sapiens transgelin (TAGLN). transcript variant 2. mRNA	TAGLN	1.24853	11.6488	13.0589	8.46e-10	19.1975
102725	Homo sapiens ubiquitin protein ligase E3 component n-recognin 1 (UBR1). mRNA	UBR1	-0.571604	12.6206	-11.3459	1.55e-08	16.2777
101723	Sus scrofa FKBP1A-like (LOC654323). mRNA	LOC654323	0.508626	11.2464	10.8287	3.6e-08	15.3238
102732	102732		-0.991645	12.0317	-9.39568	4.29e-07	12.4922
100930	Homo sapiens exocyst complex component 8 (EXOC8). mRNA	EXOC8	-0.936468	12.6893	-9.44716	4.29e-07	12.5921
102508	Homo sapiens nudix (nucleoside diphosphate linked moiety X)-type motif 9 (NUDT9). transcript variant 3. mRNA	NUDT9	0.515395	10.9206	9.4226	4.29e-07	12.5503
102581	PREDICTED: Pan troglodytes similar to putative intramembrane cleaving protease: intramembrane protease 3: presenilin-like protein 2 (LOC453430). mRNA	LOC453430	0.718039	12.5313	9.47939	4.29e-07	12.6686
100978	Sus scrofa carnitine palmitoyl transferase I muscle isoform (CPT1B). mRNA	CPT1B	-0.511181	10.696	-9.17944	6.26e-07	12.0514
104417	Homo sapiens peroxiredoxin 1 (PRDX1). transcript variant 3. mRNA	PRDX1	0.72737	11.1445	9.13582	6.35e-07	11.9592
102842	102842		-0.388116	10.2682	-9.07428	6.74e-07	11.8298
102753	Homo sapiens ubiquitin specific peptidase 38 (USP38). mRNA	USP38	0.311763	12.395	8.4333	2.61e-06	10.4477
105055	Homo sapiens Sec23 homolog B (S. cerevisiae) (SEC23B). transcript variant 3. mRNA	SEC23B	-0.873435	11.163	-8.31351	3.21e-06	10.1835
101996	PREDICTED: Bos taurus similar to thymopoietin isoform gamma. transcript variant 7 (LOC510267). mRNA	LOC510267	0.98408	10.7987	8.28761	3.21e-06	10.1261
103679	Homo sapiens ribosomal protein L26 (RPL26). mRNA	RPL26	0.434896	11.2097	8.14728	3.76e-06	9.81307
105363	Homo sapiens suppressor of cytokine signaling 3 (SOCS3). mRNA	SOCS3	-0.537195	10.8037	-8.14905	3.76e-06	9.81742
104803	Sus scrofa 60S ribosomal protein L11 (RPL11). mRNA	RPL11	0.595902	11.367	8.16909	3.76e-06	9.86209
104049	Homo sapiens cystatin B (stefin B) (CSTB). mRNA	CSTB	-1.61746	10.7904	-8.02916	4.29e-06	9.54615
101381	Homo sapiens dual specificity phosphatase 6 (DUSP6). transcript variant 1. mRNA	DUSP6	-0.564701	11.8286	-8.03357	4.29e-06	9.55724
104261	Homo sapiens surfactant. pulmonary-associated protein C (SFTPC). mRNA	SFTPC	0.965338	11.6126	8.05943	4.29e-06	9.61368
100051	Homo sapiens homeo box A13 (HOXA13). mRNA	HOXA13	-0.481143	11.6899	-7.95818	4.66e-06	9.38629
102142	Homo sapiens Kruppel-like factor 5 (intestinal) (KLF5). mRNA	KLF5	0.394566	12.1475	7.96427	4.66e-06	9.39971
104757	Homo sapiens ribosomal protein L21 (RPL21). mRNA	RPL21	0.433042	11.1538	7.92277	4.86e-06	9.30802
100885	Sus scrofa FKBP1A-like (LOC654323). mRNA	LOC654323	-0.459019	10.4369	-7.8841	5.13e-06	9.21647
105089	Homo sapiens target of myb1 (chicken) (TOM1). mRNA	TOM1	-1.12949	12.8263	-7.6969	7.67e-06	8.78984
104802	Homo sapiens NEL-like 2 (chicken) (NELL2). mRNA	NELL2	-0.401067	12.4714	-7.6065	9.17e-06	8.57608
103794	Homo sapiens DnaJ (Hsp40) homolog. subfamily A. member 1 (DNAJA1). mRNA	DNAJA1	0.321866	14.3233	7.52226	1.08e-05	8.38673
103842	Homo sapiens interleukin-1 receptor-associated kinase 1 (IRAK1). transcript variant 1. mRNA	IRAK1	0.572567	10.7329	7.4399	1.28e-05	8.18977
100953	Homo sapiens churchill domain containing 1 (CHURC1). mRNA	CHURC1	0.68733	11.5869	7.39995	1.36e-05	8.09196
103474	Homo sapiens enolase 1. (alpha) (ENO1). mRNA	ENO1	-0.612828	10.5012	-7.34325	1.51e-05	7.96393
104344	Homo sapiens related RAS viral (r-ras) oncogene homolog (RRAS). mRNA	RRAS	-0.920882	11.814	-7.30431	1.61e-05	7.8673
100630	Homo sapiens ribosomal protein L14 (RPL14). transcript variant 2. mRNA	RPL14	0.478177	11.087	7.20604	1.98e-05	7.64688
102125	Homo sapiens hypothetical protein HSPC138 (HSPC138). mRNA	HSPC138	-0.365114	11.9142	-7.17157	2.1e-05	7.56292
104459	Homo sapiens ribosomal protein L10 (RPL10). mRNA	RPL10	0.233823	12.1935	7.13783	2.21e-05	7.49343
101369	Sus scrofa FKBP1A-like (LOC654323). mRNA	LOC654323	0.562608	10.666	7.0865	2.44e-05	7.35518
102110	Homo sapiens hypothetical protein MGC23909 (MGC23909). mRNA	MGC23909	0.866887	12.155	7.04183	2.65e-05	7.24139
105139	Homo sapiens COMM domain containing 9 (COMMD9). mRNA	COMMD9	-1.355	12.7282	-6.97832	3.02e-05	7.09555
100725	Rattus norvegicus synaptotagmin 4 (Syt4). mRNA	Syt4	-0.63594	11.879	-6.88802	3.68e-05	6.88786
105319	Homo sapiens arachidonate 5-lipoxygenase-activating protein (ALOX5AP). mRNA	ALOX5AP	-0.533279	10.2934	-6.8367	4.04e-05	6.76948
102883	Homo sapiens WW domain containing adaptor with coiled-coil (WAC). transcript variant 3. mRNA	WAC	-0.278353	11.9981	-6.83093	4.04e-05	6.75723
100961	Homo sapiens taxilin beta (TXLNB). mRNA	TXLNB	0.511073	11.142	6.80373	4.22e-05	6.68018
104480	Sus scrofa alveolar macrophage-derived chemotactic factor-I (AMCF-I). mRNA	AMCF-I	-0.361985	10.216	-6.73893	4.85e-05	6.52258
100428	Homo sapiens creatine kinase. muscle (CKM). mRNA	CKM	-0.315172	11.5058	-6.72252	4.94e-05	6.48674
103651	Homo sapiens 6-phosphogluconolactonase (PGLS). mRNA	PGLS	0.606685	10.5527	6.66544	5.52e-05	6.3309
104289	Sus scrofa rig-analog DNA-binding protein (RPS15). mRNA	RPS15	0.426256	10.5537	6.6608	5.52e-05	6.33145
101972	PREDICTED: Homo sapiens similar to RIKEN cDNA 5730406I15 (LOC441574). mRNA	LOC441574	0.329089	10.3447	6.59737	6.33e-05	6.18073
104021	Sus scrofa interleukin 10 (IL-10). mRNA	IL-10	-0.49994	11.0913	-6.53643	7.23e-05	6.04669
100655	Homo sapiens S100 calcium binding protein A10 (annexin II ligand. calpactin I. light polypeptide (p11)) (S100A10). mRNA	S100A10	0.477419	10.3709	6.40664	9.81e-05	5.70536
100482	Homo sapiens SPARC-like 1 (mast9. hevin) (SPARCL1). mRNA	SPARCL1	0.402717	10.3227	6.30972	0.000122841	5.48013
104957	Sus scrofa succinyl-CoA:alpha-ketoacid coenzyme A transferase (OXCT). mRNA	OXCT	-0.35186	11.707	-6.29564	0.00012489	5.435
105099	Homo sapiens DKFZp564I122 protein (DKFZp564I122). mRNA	DKFZp564I122	-0.890476	10.742	-6.28432	0.000126135	5.39412
104287	Homo sapiens casein kinase 2. alpha 1 polypeptide (CSNK2A1). transcript variant 2. mRNA	CSNK2A1	0.250861	10.8629	6.26821	0.000128992	5.38685
103630	Homo sapiens galactokinase 1 (GALK1). mRNA	GALK1	-0.319812	11.1719	-6.22322	0.000141978	5.25599
101747	Sus scrofa albumin (ALB). mRNA	ALB	0.247702	12.6226	6.21404	0.000142772	5.25991
103488	Homo sapiens chromosome 19 open reading frame 10 (C19orf10). mRNA	C19orf10	-0.483078	11.0608	-6.15761	0.000161924	5.0938
105258	Homo sapiens interleukin 8 receptor. beta (IL8RB). mRNA	IL8RB	-0.230365	12.0325	-6.08691	0.000190559	4.92275
103461	Homo sapiens interleukin 11 receptor. alpha (IL11RA). transcript variant 1. mRNA	IL11RA	-0.253628	12.5865	-6.07011	0.000195582	4.86839
103612	Sus scrofa tropomyosin 4 (TPM4). mRNA	TPM4	0.385256	10.4032	6.04406	0.000205592	4.81392
100933	Homo sapiens titin-cap (telethonin) (TCAP). mRNA	TCAP	-1.09061	11.7473	-6.01574	0.000217449	4.72177
101715	Homo sapiens prothymosin. alpha (gene sequence 28) (PTMA). mRNA	PTMA	0.454563	10.8883	6.00943	0.000217477	4.73671
104117	Sus scrofa triosephosphate isomerase 1 (TPI1). mRNA	TPI1	-0.440797	11.9385	-5.94526	0.000252273	4.55436
103686	Homo sapiens nascent-polypeptide-associated complex alpha polypeptide (NACA). mRNA	NACA	0.389391	10.6568	5.89444	0.000274514	4.42563
104454	Homo sapiens prostaglandin E receptor 1 (subtype EP1). 42kDa (PTGER1). mRNA	PTGER1	-0.369355	11.1622	-5.90083	0.000274514	4.43284
104603	Homo sapiens ret finger protein (RFP). transcript variant alpha. mRNA	RFP	0.216445	12.7768	5.89818	0.000274514	4.44411
105109	Homo sapiens N-acetylneuraminic acid synthase (sialic acid synthase) (NANS). mRNA	NANS	-1.11187	11.9819	-5.80829	0.000337489	4.20409
103675	Homo sapiens glyceraldehyde-3-phosphate dehydrogenase (GAPDH). mRNA	GAPDH	-1.19205	10.4635	-5.79094	0.000347785	4.16175
103647	Homo sapiens ribosomal protein S16 (RPS16). mRNA	RPS16	0.466421	10.8912	5.77132	0.00036059	4.14309
103714	Homo sapiens vesicle transport through interaction with t-SNAREs homolog 1B (yeast) (VTI1B). mRNA	VTI1B	-0.349961	11.3498	-5.76422	0.000362073	4.09461
104878	Homo sapiens neuroligin 1 (NLGN1). mRNA	NLGN1	-0.327048	10.967	-5.73601	0.000383976	4.03022
103890	Homo sapiens methyl CpG binding protein 2 (Rett syndrome) (MECP2). mRNA	MECP2	0.49317	11.0371	5.6164	0.000515839	3.71989
103152	103152		-0.31219	11.1004	-5.58342	0.000554233	3.65664
104343	Homo sapiens chloride intracellular channel 1 (CLIC1). mRNA	CLIC1	0.576778	11.1706	5.57327	0.000561408	3.63761
100864	PREDICTED: Mus musculus ADP-ribosylation factor guanine nucleotide-exchange factor 2 (brefeldin A-inhibited) (Arfgef2). mRNA	Arfgef2	0.291417	10.4441	5.54915	0.000589763	3.56621
105312	Homo sapiens retinoic acid induced 14 (RAI14). mRNA	RAI14	-0.373086	11.0312	-5.42358	0.000806503	3.24823
100172	Homo sapiens endothelial PAS domain protein 1 (EPAS1). mRNA	EPAS1	0.873257	10.6619	5.41306	0.000818243	3.1948
103962	Homo sapiens ribosomal protein L17 (RPL17). transcript variant 2. mRNA	RPL17	0.543936	10.8747	5.3589	0.000930207	3.0663
104532	Homo sapiens lamin A/C (LMNA). transcript variant 2. mRNA	LMNA	0.424618	11.1687	5.33597	0.000975104	3.00115
105165	Sus scrofa calpain I light subunit (CAPNS1). mRNA	CAPNS1	0.25478	10.3806	5.32796	0.000983388	3.00417
103311	Homo sapiens coenzyme Q2 homolog. prenyltransferase (yeast) (COQ2). mRNA	COQ2	-0.376428	10.8267	-5.31883	0.00099478	2.9758
100697	Homo sapiens carboxypeptidase D (CPD). mRNA	CPD	-0.480373	11.5431	-5.25411	0.00116352	2.81745
101493	Homo sapiens eukaryotic translation elongation factor 1 beta 2 (EEF1B2). transcript variant 1. mRNA	EEF1B2	0.436588	10.4583	5.23698	0.0011881	2.75817
102085	Sus scrofa steroid membrane binding protein (PGRMC1). mRNA	PGRMC1	-0.552606	10.3177	-5.23973	0.0011881	2.78556
102037	Homo sapiens TSC22 domain family. member 1 (TSC22D1). transcript variant 1. mRNA	TSC22D1	0.527028	10.6801	5.23188	0.00119001	2.76621
101009	101009		0.484783	11.1819	5.21328	0.00123487	2.69488
103916	Homo sapiens major histocompatibility complex. class II. DR alpha (HLA-DRA). mRNA	HLA-DRA	0.477534	10.4686	5.19126	0.00129313	2.64922
102730	Homo sapiens glycerol kinase (GK). transcript variant 1. mRNA	GK	-0.568724	10.5179	-5.17552	0.00131746	2.59792
104465	Homo sapiens peroxisomal biogenesis factor 11B (PEX11B). mRNA	PEX11B	0.337177	10.8289	5.17643	0.00131746	2.60435
102004	Homo sapiens zinc finger protein 566 (ZNF566). mRNA	ZNF566	0.224348	10.2095	5.1662	0.00133514	2.63437
103871	Homo sapiens AU RNA binding protein/enoyl-Coenzyme A hydratase (AUH). nuclear gene encoding mitochondrial protein. mRNA	AUH	-0.300134	10.6934	-5.15376	0.00134705	2.56274
103934	Homo sapiens ribosomal protein L23 (RPL23). mRNA	RPL23	0.387031	10.9065	5.15039	0.00134705	2.55913
101618	Sus scrofa FKBP1A-like (LOC654323). mRNA	LOC654323	0.236035	10.3943	5.156	0.00134705	2.57284
103905	Homo sapiens engrailed homolog 2 (EN2). mRNA	EN2	-0.506965	11.3749	-5.13814	0.00137623	2.49588
104968	Homo sapiens solute carrier family 1 (glial high affinity glutamate transporter). member 3 (SLC1A3). mRNA	SLC1A3	0.369626	10.8073	5.12368	0.00141438	2.46657
103077	Homo sapiens transmembrane protein 66 (TMEM66). mRNA	TMEM66	0.36919	10.8037	5.11842	0.0014192	2.4699
104360	Homo sapiens HUS1 checkpoint homolog (S. pombe) (HUS1). mRNA	HUS1	0.343165	10.6582	5.114	0.00142104	2.45125
103677	Homo sapiens serpin peptidase inhibitor. clade H (heat shock protein 47). member 1. (collagen binding protein 1) (SERPINH1). mRNA	SERPINH1	-0.322506	10.2102	-5.0692	0.00158163	2.33766
103589	Homo sapiens ornithine decarboxylase antizyme 2 (OAZ2). mRNA	OAZ2	0.2952	12.5437	5.05462	0.00162674	2.29313
104275	Homo sapiens chromobox homolog 5 (HP1 alpha homolog. Drosophila) (CBX5). mRNA	CBX5	-0.390109	11.2198	-5.01717	0.00167695	2.19803
101740	Homo sapiens chromosome 20 open reading frame 55 (C20orf55). transcript variant 1. mRNA	C20orf55	-0.35345	10.3615	-5.03889	0.00167695	2.24708
103983	Homo sapiens ribosomal protein L18 (RPL18). mRNA	RPL18	0.299191	10.5855	5.02264	0.00167695	2.23207
101811	Homo sapiens ribosomal protein S4. X-linked (RPS4X). mRNA	RPS4X	0.367788	10.5414	5.02827	0.00167695	2.2213
100542	Homo sapiens Y box binding protein 1 (YBX1). mRNA	YBX1	0.379559	10.6311	5.02816	0.00167695	2.21618
100910	Sus scrofa peroxisome proliferator activated receptor.gamma.coactivator 1 (PPARGC-1). mRNA	PPARGC-1	-0.259581	10.1898	-5.02138	0.00167695	2.22193
105270	Sus scrofa tenascin C (TNC). mRNA	TNC	-0.365288	10.5331	-5.02071	0.00167695	2.23069
103636	Homo sapiens actin. beta (ACTB). mRNA	ACTB	-0.610236	12.5745	-5.00498	0.00169957	2.1578
101010	Homo sapiens NADH dehydrogenase (ubiquinone) flavoprotein 1. 51kDa (NDUFV1). mRNA	NDUFV1	-0.613621	10.8149	-5.00815	0.00169957	2.17107
105187	Homo sapiens lactate dehydrogenase D (LDHD). nuclear gene encoding mitochondrial protein. transcript variant 1. mRNA	LDHD	-0.24043	10.2768	-5.00017	0.00170547	2.18423
103356	Sus scrofa complement component C5 (C5). mRNA	C5	0.285214	10.13	4.99511	0.00171267	2.1429
102647	Homo sapiens carbonic anhydrase VIII (CA8). mRNA	CA8	-0.368455	10.8199	-4.97436	0.00179219	2.09108
102590	Homo sapiens hypothetical protein FLJ36031 (FLJ36031). mRNA	FLJ36031	0.442867	10.3462	4.96876	0.00180258	2.07898
104746	Homo sapiens exocyst complex component 6 (EXOC6). transcript variant 1. mRNA	EXOC6	-0.178594	11.4647	-4.9375	0.0019393	2.00679
105288	Homo sapiens RNA binding protein with multiple splicing (RBPMS). transcript variant 3. mRNA	RBPMS	-0.283288	10.527	-4.90899	0.00207157	1.96699
101519	Sus scrofa matrix Gla protein (MGP). mRNA	MGP	-0.196906	12.2582	-4.88075	0.00221153	1.84316
103885	Homo sapiens uridine phosphorylase 1 (UPP1). transcript variant 2. mRNA	UPP1	-0.359643	10.3064	-4.86907	0.00226079	1.82592
100932	Homo sapiens ribosomal protein S3A (RPS3A). mRNA	RPS3A	-0.183062	10.5747	-4.86455	0.00226839	1.83572
100087	PREDICTED: Homo sapiens similar to GYG protein (LOC441885). mRNA	LOC441885	-0.290206	10.3621	-4.84244	0.00238356	1.7509
103977	Homo sapiens spastic paraplegia 7. paraplegin (pure and complicated autosomal recessive) (SPG7). nuclear gene encoding mitochondrial protein. transcript variant 1. mRNA	SPG7	-0.291106	11.6491	-4.83407	0.00241616	1.73562
100886	Homo sapiens nucleolar protein 7. 27kDa (NOL7). mRNA	NOL7	0.477937	10.7244	4.78782	0.00270523	1.61045
103449	Homo sapiens mitochondrial ribosomal protein L45 (MRPL45). nuclear gene encoding mitochondrial protein. mRNA	MRPL45	-0.300347	11.2587	-4.74857	0.002974	1.51578
104593	Homo sapiens arachidonate 5-lipoxygenase-activating protein (ALOX5AP). mRNA	ALOX5AP	-0.29291	10.1994	-4.74355	0.00298055	1.5044
104626	Sus scrofa FKBP1A-like (LOC654323). mRNA	LOC654323	-0.36322	11.6356	-4.74154	0.00298055	1.50163
105061	Homo sapiens capping protein (actin filament) muscle Z-line. beta (CAPZB). mRNA	CAPZB	-0.234517	10.3268	-4.69654	0.00331791	1.39257
104500	Homo sapiens paired-like homeodomain transcription factor 1 (PITX1). mRNA	PITX1	0.578287	10.8946	4.69178	0.00331791	1.37508
103361	Homo sapiens phenylalanine hydroxylase (PAH). mRNA	PAH	-0.253056	12.4711	-4.69155	0.00331791	1.36655
104575	Homo sapiens v-ral simian leukemia viral oncogene homolog B (ras related: GTP binding protein) (RALB). mRNA	RALB	0.583672	10.4723	4.67879	0.00340402	1.31628
104230	Homo sapiens microfibrillar-associated protein 2 (MFAP2). transcript variant 1. mRNA	MFAP2	-0.216949	11.3412	-4.66692	0.00348442	1.3137
103926	Homo sapiens BCL2-like 1 (BCL2L1). nuclear gene encoding mitochondrial protein. transcript variant 2. mRNA	BCL2L1	-0.283986	11.4503	-4.66162	0.00350603	1.28766
104551	Homo sapiens sortilin 1 (SORT1). mRNA	SORT1	0.467641	10.4787	4.65407	0.00354887	1.26741
103240	Homo sapiens cytochrome P450. family 26. subfamily B. polypeptide 1 (CYP26B1). mRNA	CYP26B1	-0.293214	10.3473	-4.64677	0.00359004	1.25888
100067	Sus scrofa 20-beta-hydroxysteroid dehydrogenase (CBR1). mRNA	CBR1	-0.232563	10.6618	-4.6385	0.00364124	1.27288
104723	Homo sapiens polymerase (DNA directed) sigma (POLS). mRNA	POLS	-0.32405	11.2615	-4.61836	0.00381011	1.18747
100998	Homo sapiens homeo box D8 (HOXD8). mRNA	HOXD8	0.313039	10.2263	4.60493	0.00388859	1.12749
103788	Homo sapiens insulin-like growth factor binding protein 4 (IGFBP4). mRNA	IGFBP4	-0.369303	11.2525	-4.60617	0.00388859	1.16337
103732	Sus scrofa BH3 interacting domain death agonist (BID). mRNA	BID	-0.473085	10.4908	-4.58671	0.00404911	1.08544
104033	Homo sapiens cytokine inducible SH2-containing protein (CISH). mRNA	CISH	-0.229908	11.55	-4.57936	0.00409806	1.08823
105107	Homo sapiens hepatocyte nuclear factor 4. alpha (HNF4A). transcript variant 4. mRNA	HNF4A	-0.974309	12.4353	-4.53788	0.00450355	0.964317
103482	Homo sapiens ribosomal protein L19 (RPL19). mRNA	RPL19	0.451177	11.0548	4.53905	0.00450355	0.974946
100278	Homo sapiens ribosomal protein S7 (RPS7). mRNA	RPS7	0.356096	11.4883	4.53339	0.00452459	0.963551
103800	Homo sapiens glutathione S-transferase theta 1 (GSTT1). mRNA	GSTT1	-0.39065	10.8956	-4.51326	0.00473621	0.923444
105084	Homo sapiens zinc finger and BTB domain containing 17 (ZBTB17). mRNA	ZBTB17	-0.323287	10.3029	-4.50399	0.00478883	0.883869
101471	PREDICTED: Canis familiaris similar to Nuclear factor 1 A-type (Nuclear factor 1/A) (NF1-A) (NFI-A) (NF-I/A) (CCAAT-box binding transcription factor) (CTF) (TGGCA-binding protein) (LOC479552). mRNA	LOC479552	-0.268008	10.7757	-4.5037	0.00478883	0.888129
104549	Homo sapiens RNA binding motif protein 10 (RBM10). transcript variant 2. mRNA	RBM10	0.405609	10.5574	4.49463	0.00487019	0.873783
103522	Homo sapiens arrestin. beta 2 (ARRB2). transcript variant 1. mRNA	ARRB2	-0.2726	10.2479	-4.49171	0.00487398	0.8504
103729	Homo sapiens N-acetyltransferase 1 (arylamine N-acetyltransferase) (NAT1). mRNA	NAT1	0.666673	11.3691	4.48353	0.00488005	0.839832
104822	Sus scrofa FKBP1A-like (LOC654323). mRNA	LOC654323	-0.36383	10.9495	-4.48348	0.00488005	0.872881
104539	Sus scrofa superoxide dismutase (Mn type) (SOD2). mRNA	SOD2	0.441683	11.4092	4.48691	0.00488005	0.855059
101765	Homo sapiens dual specificity phosphatase 1 (DUSP1). mRNA	DUSP1	-0.460801	10.3875	-4.476	0.00494342	0.854224
102797	Homo sapiens dendritic cell-associated lectin-1 (DCAL1). mRNA	DCAL1	0.417346	11.3005	4.45485	0.00519047	0.762535
101031	Mus musculus RIKEN cDNA B230380D07 gene (B230380D07Rik). mRNA	B230380D07Rik	0.391982	10.5092	4.43825	0.00538547	0.706928
104239	Homo sapiens adaptor-related protein complex 1. mu 2 subunit (AP1M2). mRNA	AP1M2	0.242092	11.4379	4.42144	0.00559098	0.671102
104547	Homo sapiens achalasia. adrenocortical insufficiency. alacrimia (Allgrove. triple-A) (AAAS). mRNA	AAAS	0.296414	10.4045	4.41301	0.00567868	0.6577
102818	Homo sapiens MADS box transcription enhancer factor 2. polypeptide C (myocyte enhancer factor 2C) (MEF2C). mRNA	MEF2C	-0.29386	10.6042	-4.40398	0.00577705	0.641666
104467	Homo sapiens neuro-oncological ventral antigen 2 (NOVA2). mRNA	NOVA2	0.343725	10.8606	4.40091	0.00578626	0.631972
105033	Homo sapiens eukaryotic translation initiation factor 2B. subunit 4 delta. 67kDa (EIF2B4). transcript variant 1. mRNA	EIF2B4	-0.259821	12.1058	-4.3809	0.00605859	0.590697
103197	Homo sapiens transcription factor 20 (AR1) (TCF20). transcript variant 1. mRNA	TCF20	-0.261324	11.5055	-4.37733	0.00607672	0.558854
105071	Homo sapiens homeodomain interacting protein kinase 2 (HIPK2). mRNA	HIPK2	-0.257685	10.6652	-4.35644	0.0062664	0.51366
103585	Homo sapiens pre-B-cell leukemia transcription factor 2 (PBX2). mRNA	PBX2	-0.210792	10.2905	-4.36004	0.0062664	0.531025
100912	Homo sapiens ribosomal protein L26 (RPL26). mRNA	RPL26	-0.379849	11.1637	-4.35989	0.0062664	0.547242
103743	Sus scrofa pro-opiomelanocortin (POMC). mRNA	POMC	0.330524	10.4605	4.35603	0.0062664	0.509093
102886	Homo sapiens exosome component 3 (EXOSC3). transcript variant 1. mRNA	EXOSC3	0.358976	10.6629	4.35203	0.00629354	0.516011
101981	Homo sapiens membrane metallo-endopeptidase (neutral endopeptidase. enkephalinase. CALLA. CD10) (MME). transcript variant 1. mRNA	MME	-0.414845	12.0859	-4.33915	0.00646941	0.455615
104599	Sus scrofa phospholipase A2. group IB (pancreas) (PLA2G1B). mRNA	PLA2G1B	0.192218	12.4887	4.3224	0.00671811	0.413728
102768	Homo sapiens AF4/FMR2 family. member 4 (AFF4). mRNA	AFF4	-0.391908	11.1735	-4.31278	0.00684779	0.396527
100134	Homo sapiens LIM domain binding 3 (LDB3). mRNA	LDB3	-0.355537	10.2749	-4.30799	0.00689242	0.374256
101134	Homo sapiens ATP synthase. H+ transporting. mitochondrial F1 complex. beta polypeptide (ATP5B). nuclear gene encoding mitochondrial protein. mRNA	ATP5B	0.254028	10.5583	4.30212	0.00694619	0.39072
101416	PREDICTED: Homo sapiens LOC441203 (LOC441203). mRNA	LOC441203	0.417842	10.3828	4.30047	0.00694619	0.368673
104259	Homo sapiens LIM domain binding 1 (LDB1). mRNA	LDB1	0.365691	10.5572	4.29606	0.0069853	0.342422
102804	Homo sapiens FIP1 like 1 (S. cerevisiae) (FIP1L1). mRNA	FIP1L1	-0.294116	10.6183	-4.28672	0.00707474	0.319488
102692	Sus scrofa complement component C3 (C3). mRNA	C3	-0.273529	10.7584	-4.28821	0.00707474	0.376233
103366	103366		-0.310818	10.7144	-4.27515	0.00719456	0.348233
103527	Homo sapiens retinoic acid receptor. alpha (RARA). mRNA	RARA	-0.319401	11.8312	-4.27367	0.00719456	0.292908
103801	PREDICTED: Homo sapiens similar to Sorbitol dehydrogenase (L-iditol 2-dehydrogenase) (LOC116166). mRNA	LOC116166	-0.301127	10.9796	-4.27589	0.00719456	0.330108
101796	101796		-0.240032	11.8739	-4.26579	0.00730252	0.319423
102789	102789		-0.374374	11.3859	-4.20475	0.00850984	0.124549
100675	Homo sapiens PI-3-kinase-related kinase SMG-1 (SMG1). mRNA	SMG1	-0.184633	12.9125	-4.20284	0.00850984	0.147266
100574	Sus scrofa ubiquitin/ribosomal fusion protein (UBA52). mRNA	UBA52	0.57316	10.835	4.17186	0.00917423	0.045536
103749	Sus scrofa carbonyl reductase (CR). mRNA	CR	-0.189595	12.4791	-4.16388	0.00931493	0.0355253
104537	Homo sapiens chromosome 1 open reading frame 77 (C1orf77). mRNA	C1orf77	0.242795	10.6103	4.15979	0.00936257	0.0201427
104145	Homo sapiens chaperonin containing TCP1. subunit 6A (zeta 1) (CCT6A). transcript variant 1. mRNA	CCT6A	-0.31174	11.1528	-4.1493	0.00951691	-0.0172538
103616	Homo sapiens eukaryotic translation initiation factor 5A (EIF5A). mRNA	EIF5A	-0.225707	10.3902	-4.15119	0.00951691	0.00050235
104965	Homo sapiens cell adhesion molecule with homology to L1CAM (close homolog of L1) (CHL1). mRNA	CHL1	-0.213728	10.9631	-4.13719	0.00976838	-0.0329902
105097	105097		-0.377723	10.5199	-4.1185	0.0101429	-0.0970231
103139	Homo sapiens aldo-keto reductase family 1. member D1 (delta 4-3-ketosteroid-5-beta-reductase) (AKR1D1). mRNA	AKR1D1	0.246233	10.2255	4.11866	0.0101429	-0.0678013
104874	Homo sapiens thyrotropin-releasing hormone degrading enzyme (TRHDE). mRNA	TRHDE	-0.338868	11.1799	-4.11653	0.0101429	-0.101073
104352	Homo sapiens chromosome 3 open reading frame 1 (C3orf1). mRNA	C3orf1	0.198941	10.7273	4.10961	0.0102722	-0.0984435
101191	Homo sapiens cyclin T2 (CCNT2). transcript variant b. mRNA	CCNT2	-0.239522	12.1975	-4.10163	0.0104322	-0.131481
104711	Homo sapiens arginine vasopressin receptor 1A (AVPR1A). mRNA	AVPR1A	0.214114	10.1236	4.08057	0.0109043	-0.183691
102126	Homo sapiens vacuolar protein sorting 4B (yeast) (VPS4B). mRNA	VPS4B	0.285611	10.499	4.08245	0.0109043	-0.182046
103471	Homo sapiens heat shock transcription factor 1 (HSF1). mRNA	HSF1	-0.473588	11.3288	-4.07656	0.010961	-0.212621
104674	Homo sapiens KIAA1463 protein (KIAA1463). mRNA	KIAA1463	-0.290567	11.5897	-4.07089	0.0110661	-0.217299
101482	Homo sapiens UDP-glucose dehydrogenase (UGDH). mRNA	UGDH	-0.168444	11.7247	-4.05614	0.0114391	-0.236286
103424	Sus scrofa FKBP1A-like (LOC654323). mRNA	LOC654323	0.43531	10.6042	4.02803	0.0122423	-0.320913
103637	Homo sapiens pyruvate kinase. muscle (PKM2). transcript variant 1. mRNA	PKM2	-0.251802	10.2651	-4.014	0.0125922	-0.33152
104469	Homo sapiens rhotekin (RTKN). transcript variant 3. mRNA	RTKN	0.386171	10.8357	4.01231	0.0125922	-0.368868
104340	Sus scrofa 40S ribosomal protein S12 (RPS12). mRNA	RPS12	0.321564	11.4171	4.01129	0.0125922	-0.334834
101890	Homo sapiens chromosome 6 open reading frame 211 (C6orf211). mRNA	C6orf211	-0.310129	10.8076	-4.00131	0.0127502	-0.379584
102094	Homo sapiens cyclin-dependent kinase 8 (CDK8). mRNA	CDK8	0.224741	10.9882	4.0033	0.0127502	-0.377565
103966	Homo sapiens ribosomal protein S19 (RPS19). mRNA	RPS19	0.255033	10.809	4.00068	0.0127502	-0.393015
103295	Bos taurus sialyltransferase ST3Gal-II (SIAT4B). mRNA	SIAT4B	0.435378	10.3343	3.98951	0.0130599	-0.419236
104332	Homo sapiens phosphatase and actin regulator 2 (PHACTR2). mRNA	PHACTR2	0.509918	10.6338	3.9738	0.0135355	-0.450495
104252	Homo sapiens HSPC171 protein (HSPC171). mRNA	HSPC171	-0.218284	11.0251	-3.96092	0.0138582	-0.492999
101726	Homo sapiens immunoglobulin J polypeptide. linker protein for immunoglobulin alpha and mu polypeptides (IGJ). mRNA	IGJ	0.447283	10.3821	3.96117	0.0138582	-0.481336
102657	Homo sapiens transmembrane protein 87A (TMEM87A). mRNA	TMEM87A	-0.419986	11.2523	-3.9479	0.0142636	-0.519706
103409	Homo sapiens glycerol kinase (GK). transcript variant 1. mRNA	GK	0.19343	10.2924	3.9408	0.0144579	-0.487759
104505	Homo sapiens 40S ribosomal protein S26-like (RPS26L) on chromosome 13	RPS26L	0.203701	10.455	3.92472	0.0149997	-0.540452
100905	Homo sapiens translocase of inner mitochondrial membrane 8 homolog A (yeast) (TIMM8A). nuclear gene encoding mitochondrial protein. mRNA	TIMM8A	0.181311	10.1798	3.91783	0.015196	-0.586539
103738	Homo sapiens 3-hydroxy-3-methylglutaryl-Coenzyme A reductase (HMGCR). mRNA	HMGCR	-0.271439	10.9443	-3.91174	0.0152931	-0.624145
104121	Homo sapiens enolase 3 (beta. muscle) (ENO3). transcript variant 1. mRNA	ENO3	0.485325	11.0996	3.91168	0.0152931	-0.591559
100931	Homo sapiens TEA domain family member 1 (SV40 transcriptional enhancer factor) (TEAD1). mRNA	TEAD1	0.363325	10.8035	3.88578	0.0162742	-0.66317
103895	Homo sapiens SRY (sex determining region Y)-box 9 (campomelic dysplasia. autosomal sex-reversal) (SOX9). mRNA	SOX9	-0.24092	11.6433	-3.88118	0.0163913	-0.655665
103613	Homo sapiens protein kinase C. alpha binding protein (PRKCABP). mRNA	PRKCABP	-0.252902	10.323	-3.87017	0.0167849	-0.688299
103799	Sus scrofa peripheral-type benzodiazapine receptor (BZRP). mRNA	BZRP	-0.385242	10.2553	-3.86794	0.0168032	-0.722087
103834	Homo sapiens succinate dehydrogenase complex. subunit C. integral membrane protein. 15kDa (SDHC). nuclear gene encoding mitochondrial protein. transcript variant 1. mRNA	SDHC	-0.170565	12.5409	-3.86299	0.0169403	-0.742481
101952	Homo sapiens inhibitor of growth family. member 2 (ING2). mRNA	ING2	0.355326	11.2032	3.8581	0.0170603	-0.730173
102852	Homo sapiens solute carrier family 37 (glycerol-6-phosphate transporter). member 4 (SLC37A4). mRNA	SLC37A4	0.396634	10.8075	3.85668	0.0170603	-0.756696
103727	Homo sapiens glyoxylate reductase/hydroxypyruvate reductase (GRHPR). mRNA	GRHPR	0.158539	10.1058	3.84723	0.0173376	-0.77015
101438	Sus scrofa putative inhibitor of apoptosis (PIAP). mRNA	PIAP	-0.266848	10.213	-3.84689	0.0173376	-0.778368
103000	103000		0.290618	10.4701	3.84483	0.0173508	-0.768226
104527	Homo sapiens epidermal growth factor receptor pathway substrate 15 (EPS15). mRNA	EPS15	0.487545	10.719	3.84248	0.0173776	-0.781977
104152	Sus scrofa intestinal fatty acid binding protein (FABP2). mRNA	FABP2	0.154119	10.222	3.83291	0.0177315	-0.772073
104457	Homo sapiens phosphatidylinositol glycan. class S (PIGS). mRNA	PIGS	0.210875	10.4021	3.82484	0.0180231	-0.803296
100343	Sus scrofa FKBP1A-like (LOC654323). mRNA	LOC654323	-0.371919	11.5821	-3.82309	0.0180242	-0.840906
101722	Homo sapiens SPFH domain family. member 2 (SPFH2). transcript variant 1. mRNA	SPFH2	0.188728	10.1119	3.8163	0.0182122	-0.845168
100351	Homo sapiens thymosin. beta 4. X-linked (TMSB4X). mRNA	TMSB4X	0.433799	10.4625	3.81562	0.0182122	-0.857323
101506	Homo sapiens enabled homolog (Drosophila) (ENAH). transcript variant 1. mRNA	ENAH	-0.199993	10.2722	-3.81162	0.0183199	-0.850774
105091	Homo sapiens sirtuin (silent mating type information regulation 2 homolog) 2 (S. cerevisiae) (SIRT2). transcript variant 2. mRNA	SIRT2	-0.575986	10.695	-3.80157	0.0187178	-0.886896
104102	Homo sapiens UDP-N-acteylglucosamine pyrophosphorylase 1 (UAP1). mRNA	UAP1	-0.487145	10.9266	-3.79668	0.0188721	-0.893628
103590	Homo sapiens solute carrier family 6 (neurotransmitter transporter. noradrenalin). member 2 (SLC6A2). mRNA	SLC6A2	-0.181418	10.327	-3.78565	0.0192589	-0.893983
102402	Sus scrofa heat shock 10kD protein (HSPE1). mRNA	HSPE1	-0.15292	10.2431	-3.78542	0.0192589	-0.908245
103858	Homo sapiens nuclear fragile X mental retardation protein interacting protein 1 (NUFIP1). mRNA	NUFIP1	-0.273773	10.839	-3.77876	0.0195073	-0.940424
105278	Homo sapiens mitogen-activated protein kinase 6 (MAPK6). mRNA	MAPK6	0.300939	10.2495	3.76524	0.0201105	-0.969825
102892	Homo sapiens electron-transferring-flavoprotein dehydrogenase (ETFDH). nuclear gene encoding mitochondrial protein. mRNA	ETFDH	-0.305653	10.3247	-3.75881	0.0203584	-0.963071
103695	Homo sapiens mitochondrial ribosomal protein S7 (MRPS7). nuclear gene encoding mitochondrial protein. mRNA	MRPS7	0.323696	10.706	3.75297	0.0205779	-0.994797
104759	Sus scrofa heparin binding protein (HBP15/L22). mRNA	HBP15/L22	0.316444	11.6448	3.74601	0.0208607	-1.02173
104005	Homo sapiens GS homeobox 2 (GSH2). mRNA	GSH2	0.22847	10.369	3.74217	0.0209785	-1.02498
103730	Homo sapiens mannosyl (alpha-1.3-)-glycoprotein beta-1.4-N-acetylglucosaminyltransferase. isozyme B (MGAT4B). transcript variant 1. mRNA	MGAT4B	-0.881582	10.9341	-3.7365	0.0211968	-1.05899
103207	Homo sapiens hypothetical protein MGC14288 (MGC14288). mRNA	MGC14288	0.190647	10.0857	3.72386	0.0218037	-1.0651
104372	Homo sapiens cytochrome P450. family 4. subfamily B. polypeptide 1 (CYP4B1). mRNA	CYP4B1	0.260727	10.3128	3.70592	0.0227342	-1.12379
100739	Homo sapiens hypothetical protein MGC13159 (MGC13159). mRNA	MGC13159	-0.312068	10.8218	-3.7034	0.0227866	-1.10108
102177	Homo sapiens early growth response 1 (EGR1). mRNA	EGR1	0.412067	11.3279	3.68332	0.0237762	-1.18777
104006	Homo sapiens prostaglandin I2 (prostacyclin) synthase (PTGIS). mRNA	PTGIS	-0.257744	10.1856	-3.68368	0.0237762	-1.17947
100426	Sus scrofa tropomyosin 4 (TPM4). mRNA	TPM4	0.207238	10.3035	3.68197	0.0237762	-1.1608
102644	102644		0.234642	10.2625	3.679	0.0238596	-1.17694
100355	Homo sapiens hexokinase 1 (HK1). nuclear gene encoding mitochondrial protein. transcript variant 1. mRNA	HK1	-0.335703	10.6566	-3.66599	0.0243929	-1.21669
101339	Sus scrofa 90-kDa heat shock protein (HSP90). mRNA	HSP90	-0.389845	10.5551	-3.66628	0.0243929	-1.21859
104693	Sus scrofa secretogranin II (SCG2). mRNA	SCG2	-0.588112	11.2202	-3.66561	0.0243929	-1.22062
103433	Homo sapiens KIAA0372 (KIAA0372). mRNA	KIAA0372	0.246913	10.569	3.66037	0.0246223	-1.21128
105232	Homo sapiens RNA binding motif protein 9 (RBM9). transcript variant 1. mRNA	RBM9	-0.217229	10.2172	-3.65668	0.0247565	-1.23825
100903	Mus musculus Rho-related BTB domain containing 3 (Rhobtb3). mRNA	Rhobtb3	0.186068	10.2621	3.65386	0.0248363	-1.23864
101240	Homo sapiens DIP13 beta (DIP13B). mRNA	DIP13B	-0.273473	10.5701	-3.64517	0.0250947	-1.26723
102111	Mus musculus neurofibromatosis 1 (Nf1). mRNA	Nf1	-0.154443	11.2739	-3.64562	0.0250947	-1.23575
104334	Sus scrofa ubiquitin/ribosomal fusion protein (UBA52). mRNA	UBA52	0.395256	11.7359	3.64522	0.0250947	-1.28369
101474	PREDICTED: Mus musculus hypothetical LOC546745 (LOC546745). mRNA	LOC546745	-0.185931	12.2283	-3.62884	0.0260598	-1.30488
103685	Homo sapiens axin 2 (conductin. axil) (AXIN2). mRNA	AXIN2	-0.329316	11.8147	-3.61756	0.0266208	-1.33082
105373	Homo sapiens damage-specific DNA binding protein 1. 127kDa (DDB1). mRNA	DDB1	-0.445908	10.8683	-3.6171	0.0266208	-1.34992
105309	Homo sapiens small nuclear ribonucleoprotein polypeptide A (SNRPA). mRNA	SNRPA	-0.268038	10.7447	-3.61591	0.0266208	-1.34942
103997	Sus scrofa ribosomal protein L29 (RPL29). mRNA	RPL29	0.253396	10.1977	3.61255	0.0267462	-1.34648
103674	Homo sapiens periaxin (PRX). transcript variant 1. mRNA	PRX	-0.145209	11.6708	-3.61014	0.0268078	-1.33799
105141	Homo sapiens protein disulfide isomerase family A. member 5 (PDIA5). mRNA	PDIA5	-0.261227	10.6654	-3.60317	0.0271832	-1.35998
104624	Homo sapiens carbonic anhydrase II (CA2). mRNA	CA2	-0.298799	11.3386	-3.59879	0.0272802	-1.37839
103867	Sus scrofa lysozyme (LYZ). mRNA	LYZ	0.313527	10.3355	3.59894	0.0272802	-1.35999
102505	Homo sapiens dual specificity phosphatase 11 (RNA/RNP complex 1-interacting) (DUSP11). mRNA	DUSP11	0.261493	10.7479	3.59609	0.0273023	-1.35335
100235	Homo sapiens ribosomal protein L30 (RPL30). mRNA	RPL30	0.136845	12.3578	3.5955	0.0273023	-1.37908
104221	Homo sapiens homeobox A3 (HOXA3). transcript variant 3. mRNA	HOXA3	-0.272671	10.4753	-3.58921	0.0273272	-1.4133
100657	Homo sapiens phenylalanine-tRNA synthetase-like. beta subunit (FARSLB). mRNA	FARSLB	0.295052	10.2261	3.58637	0.0273272	-1.37745
104601	Homo sapiens ribosomal protein L37 (RPL37). mRNA	RPL37	0.183879	14.0595	3.58647	0.0273272	-1.38323
103272	Homo sapiens sterol-C5-desaturase (ERG3 delta-5-desaturase homolog. fungal)-like (SC5DL). transcript variant 1. mRNA	SC5DL	0.187812	10.1162	3.58851	0.0273272	-1.38356
102189	PREDICTED: Bos taurus similar to CG3430-PA (LOC514863). partial mRNA	LOC514863	0.475955	11.0352	3.5878	0.0273272	-1.41403
101418	Sus scrofa cathepsin L (CTSL2). mRNA	CTSL2	-0.252964	10.5603	-3.59024	0.0273272	-1.36979
102276	Homo sapiens chromosome 2 open reading frame 13 (C2orf13). mRNA	C2orf13	-0.315281	10.8259	-3.57707	0.0273772	-1.43221
102193	Homo sapiens neural precursor cell expressed. developmentally down-regulated 4 (NEDD4). transcript variant 1. mRNA	NEDD4	-0.36834	11.4591	-3.57717	0.0273772	-1.41648
104241	Homo sapiens proteasome (prosome. macropain) 26S subunit. non-ATPase. 8 (PSMD8). mRNA	PSMD8	0.323084	10.6946	3.57913	0.0273772	-1.43087
103909	Homo sapiens sine oculis homeobox homolog 3 (Drosophila) (SIX3). mRNA	SIX3	-0.138065	10.1839	-3.57975	0.0273772	-1.4056
102023	Homo sapiens thymidylate synthetase (TYMS). mRNA	TYMS	-0.232818	11.6959	-3.57941	0.0273772	-1.4343
105357	Homo sapiens tubulin. beta 2A (TUBB2A). mRNA	TUBB2A	-0.16161	10.2364	-3.57929	0.0273772	-1.42062
102190	Homo sapiens carboxypeptidase M (CPM). transcript variant 3. mRNA	CPM	0.305627	10.3051	3.55962	0.0282119	-1.48397
100962	Homo sapiens IQ motif and WD repeats 1 (IQWD1). transcript variant 1. mRNA	IQWD1	-0.16403	10.2628	-3.56273	0.0282119	-1.42305
105146	Homo sapiens tubulointerstitial nephritis antigen-like 1 (TINAGL1). mRNA	TINAGL1	-0.182037	10.3135	-3.56005	0.0282119	-1.48187
104715	Sus scrofa FKBP1A-like (LOC654323). mRNA	LOC654323	0.421793	10.6772	3.56161	0.0282119	-1.48729
105030	Homo sapiens SWI/SNF related. matrix associated. actin dependent regulator of chromatin. subfamily d. member 3 (SMARCD3). transcript variant 1. mRNA	SMARCD3	-0.188218	10.2501	-3.55692	0.0283052	-1.48565
100849	Homo sapiens thymocyte nuclear protein 1 (THYN1). transcript variant 5. mRNA	THYN1	0.380034	10.648	3.55179	0.0285409	-1.49442
104513	Sus scrofa thyroid hormone receptor alpha 2 (THRA). mRNA	THRA	0.184926	10.9726	3.55088	0.0285409	-1.44879
101001	Homo sapiens chromosome 6 open reading frame 162 (C6orf162). mRNA	C6orf162	0.379568	10.8531	3.54072	0.029183	-1.51586
100774	Homo sapiens actin-related protein 10 homolog (S. cerevisiae) (ACTR10). mRNA	ACTR10	0.260821	11.4689	3.53498	0.0295077	-1.53124
104397	Homo sapiens zyxin (ZYX). transcript variant 2. mRNA	ZYX	-0.252169	10.106	-3.53286	0.0295639	-1.53223
100775	Sus scrofa adiponectin (APM1). mRNA	APM1	-0.368189	11.2692	-3.52805	0.0298231	-1.51812
103485	Homo sapiens Wolfram syndrome 1 (wolframin) (WFS1). mRNA	WFS1	-0.240148	10.4105	-3.5212	0.0302397	-1.56099
105279	Homo sapiens origin recognition complex. subunit 5-like (yeast) (ORC5L). transcript variant 1. mRNA	ORC5L	0.18416	10.3279	3.49655	0.0320751	-1.61462
102133	Homo sapiens connective tissue growth factor (CTGF). mRNA	CTGF	0.195118	10.1963	3.49484	0.0321041	-1.61823
103016	Homo sapiens glycerol-3-phosphate acyltransferase. mitochondrial (GPAM). mRNA	GPAM	-0.225399	10.908	-3.48663	0.0326016	-1.59285
100555	Homo sapiens nuclear receptor coactivator 6 interacting protein (NCOA6IP). mRNA	NCOA6IP	-0.210875	10.2478	-3.48605	0.0326016	-1.63518
104380	Homo sapiens coatomer protein complex. subunit zeta 2 (COPZ2). mRNA	COPZ2	0.304224	11.3859	3.4802	0.0327525	-1.65965
104497	Homo sapiens karyopherin (importin) beta 1 (KPNB1). mRNA	KPNB1	0.209582	10.5098	3.48102	0.0327525	-1.61664
101124	Sus scrofa cytosolic aspartate aminotransferase (CASPAT). mRNA	CASPAT	-0.221607	11.6651	-3.48197	0.0327525	-1.6132
104868	Rattus norvegicus membrane-associated guanylate kinase-interacting protein (Cnksr2). mRNA	Cnksr2	-0.170749	11.9042	-3.47864	0.0327711	-1.67084
101862	Homo sapiens copine III (CPNE3). mRNA	CPNE3	0.188081	10.142	3.47496	0.0328386	-1.69506
103561	Homo sapiens cyclin-dependent kinase inhibitor 1A (p21. Cip1) (CDKN1A). transcript variant 1. mRNA	CDKN1A	-0.196719	10.4076	-3.47386	0.0328386	-1.67511
105227	Homo sapiens cysteine-rich secretory protein LCCL domain containing 1 (CRISPLD1). mRNA	CRISPLD1	-0.332429	10.8902	-3.47444	0.0328386	-1.68806
101007	Homo sapiens actin. gamma 1 (ACTG1). transcript variant 4. mRNA	ACTG1	-0.153274	10.1344	-3.47076	0.0328785	-1.67715
105213	Sus scrofa polypyrimidine tract-binding protein (PTB). mRNA	PTB	-0.228345	10.2088	-3.47171	0.0328785	-1.69497
102935	102935		0.163908	12.2941	3.46403	0.0332621	-1.70339
103216	Homo sapiens La ribonucleoprotein domain family. member 4 (LARP4). transcript variant 2. mRNA	LARP4	0.165566	10.224	3.46355	0.0332621	-1.67531
103753	Homo sapiens calreticulin (CALR). mRNA	CALR	-0.144768	10.8541	-3.45868	0.0335629	-1.67812
104620	104620		-0.205539	10.4413	-3.44813	0.0341331	-1.69212
103761	Homo sapiens 3-oxoacid CoA transferase 1 (OXCT1). nuclear gene encoding mitochondrial protein. mRNA	OXCT1	-0.161551	10.275	-3.45023	0.0341331	-1.72756
101904	Homo sapiens HCV F-transactivated protein 1 (LOC401152). mRNA	LOC401152	-0.324819	11.1264	-3.44885	0.0341331	-1.73244
102847	102847		-0.205019	10.2897	-3.4443	0.0343527	-1.73633
101902	Homo sapiens origin recognition complex. subunit 2-like (yeast) (ORC2L). mRNA	ORC2L	-0.219101	10.7607	-3.42082	0.0363263	-1.81471
101002	Homo sapiens cytoplasmic linker associated protein 1 (CLASP1). mRNA	CLASP1	0.281768	10.5738	3.41699	0.0365168	-1.82414
103446	PREDICTED: Pan troglodytes similar to fem-1 homolog b: FEM-1-like death receptor binding protein: FEM-1 (C.elegans) homolog b (LOC467716). mRNA	LOC467716	-0.175319	10.4027	-3.41619	0.0365168	-1.78868
104392	Homo sapiens tubulin-specific chaperone c (TBCC). mRNA	TBCC	0.275071	10.5315	3.41269	0.0367215	-1.82923
101777	Homo sapiens TIA1 cytotoxic granule-associated RNA binding protein-like 1 (TIAL1). transcript variant 1. mRNA	TIAL1	-0.206693	10.7883	-3.40026	0.0376467	-1.84526
103435	Mus musculus phosphatase and actin regulator 1 (Phactr1). transcript variant 2. mRNA	Phactr1	-0.264926	11.9897	-3.40109	0.0376467	-1.86934
104330	Homo sapiens caldesmon 1 (CALD1). transcript variant 1. mRNA	CALD1	0.643353	10.6832	3.39872	0.0376727	-1.87938
105041	Homo sapiens glucosamine-6-phosphate deaminase 1 (GNPDA1). mRNA	GNPDA1	-0.171154	11.081	-3.3903	0.0383561	-1.85238
104733	Homo sapiens ribosomal protein S24 (RPS24). transcript variant 1. mRNA	RPS24	0.332122	10.6536	3.3872	0.0385346	-1.88538
105166	Homo sapiens STEAP family member 4 (STEAP4). mRNA	STEAP4	-0.230593	10.2118	-3.38184	0.0389336	-1.91327
105203	Homo sapiens serum/glucocorticoid regulated kinase 2 (SGK2). transcript variant 1. mRNA	SGK2	-0.48086	10.4133	-3.37974	0.0390172	-1.8727
100705	Homo sapiens ADP-ribosylation factor 4 (ARF4). mRNA	ARF4	-0.484955	11.291	-3.37321	0.0394158	-1.93794
104440	Homo sapiens ribosomal protein L27 (RPL27). mRNA	RPL27	0.38629	10.7062	3.3744	0.0394158	-1.93016
102006	102006		-0.182154	10.2748	-3.37057	0.0395199	-1.8929
105047	Homo sapiens alkaline phosphatase. liver/bone/kidney (ALPL). mRNA	ALPL	-0.211034	10.7768	-3.36969	0.0395199	-1.90743
101590	Homo sapiens BMP binding endothelial regulator (BMPER). mRNA	BMPER	-0.170868	10.3037	-3.3673	0.0396355	-1.92518
103034	Homo sapiens CD302 antigen (CD302). mRNA	CD302	-0.165708	10.2881	-3.3536	0.0406435	-1.95268
100687	Homo sapiens growth arrest-specific 1 (GAS1). mRNA	GAS1	-0.397021	11.5337	-3.35492	0.0406435	-1.9833
102593	PREDICTED: Homo sapiens similar to hypothetical protein. MGC:7199 (LOC389850). mRNA	LOC389850	-0.195172	11.7377	-3.35419	0.0406435	-1.93765
102474	102474		0.28516	11.7173	3.34764	0.0411294	-1.99789
105006	Homo sapiens MAP/microtubule affinity-regulating kinase 4 (MARK4). mRNA	MARK4	-0.152659	10.7385	-3.3447	0.0413068	-1.95285
100120	Homo sapiens interleukin 6 signal transducer (gp130. oncostatin M receptor) (IL6ST). transcript variant 2. mRNA	IL6ST	-0.154425	10.3078	-3.34108	0.0414934	-2.00238
100679	Homo sapiens ribosomal protein S3 (RPS3). mRNA	RPS3	0.2331	10.2727	3.34049	0.0414934	-1.99838
105349	Sus scrofa DNA methyltransferase 1 (DNMT1). mRNA	DNMT1	-0.248671	10.5391	-3.33854	0.0415709	-2.00958
103289	Homo sapiens B-factor. properdin (BF). mRNA	BF	0.328974	10.3014	3.32909	0.0424367	-2.0393
101020	Homo sapiens phosphoglycerate mutase 2 (muscle) (PGAM2). mRNA	PGAM2	-0.444621	10.7434	-3.3171	0.0435431	-2.05448
102008	PREDICTED: Bos taurus similar to mannosidase. alpha. class 2A. member 1 (LOC521539). mRNA	LOC521539	0.207361	10.3572	3.31639	0.0435431	-2.0414
100302	Homo sapiens major histocompatibility complex. class II. DQ alpha 1 (HLA-DQA1). mRNA	HLA-DQA1	0.269615	10.2736	3.3109	0.0440128	-2.06868
104418	Homo sapiens pleckstrin homology domain containing. family A (phosphoinositide binding specific) member 1 (PLEKHA1). transcript variant 2. mRNA	PLEKHA1	0.141202	10.4403	3.30854	0.044142	-2.02812
101609	Homo sapiens guanine nucleotide binding protein (G protein). alpha 13 (GNA13). mRNA	GNA13	-0.440775	11.315	-3.30082	0.0447348	-2.08394
101192	Homo sapiens thioredoxin interacting protein (TXNIP). mRNA	TXNIP	0.274116	10.3745	3.30165	0.0447348	-2.09733
105280	Homo sapiens ribosomal protein S11 (RPS11). mRNA	RPS11	0.174073	12.8385	3.29102	0.0457059	-2.11717
104087	Sus scrofa heat shock protein 70.2 (HSP70.2). mRNA	HSP70.2	-0.278684	10.5158	-3.27917	0.0469358	-2.1104
104408	Sus scrofa 60S ribosomal protein L35 (RPL35). mRNA	RPL35	0.557268	11.0248	3.26196	0.0488428	-2.19813
102717	102717		-0.308435	10.6635	-3.25889	0.0488909	-2.18893
103440	Homo sapiens chemokine-like factor superfamily 8 (CKLFSF8). mRNA	CKLFSF8	-0.411118	11.1178	-3.2587	0.0488909	-2.20019
104215	Homo sapiens mitogen-activated protein kinase kinase kinase kinase 1 (MAP4K1). mRNA	MAP4K1	0.517537	10.6702	3.25807	0.0488909	-2.20806
103542	Homo sapiens APEX nuclease (apurinic/apyrimidinic endonuclease) 2 (APEX2). nuclear gene encoding mitochondrial protein. mRNA	APEX2	-0.225252	11.0383	-3.25642	0.0489502	-2.20118
104406	Homo sapiens NADH dehydrogenase (ubiquinone) 1 beta subcomplex. 9. 22kDa (NDUFB9). mRNA	NDUFB9	0.192851	10.2452	3.25012	0.0494449	-2.22275
100116	Sus scrofa interleukin 6 (IL6). mRNA	IL6	-0.156267	10.233	-3.25005	0.0494449	-2.16696
104213	Homo sapiens caspase 3. apoptosis-related cysteine peptidase (CASP3). transcript variant beta. mRNA	CASP3	0.370776	10.8487	3.24838	0.0495094	-2.21734
104034	Homo sapiens insulin-like growth factor binding protein 6 (IGFBP6). mRNA	IGFBP6	-0.247868	12.1689	-3.24085	0.0497601	-2.24252
104901	Homo sapiens polymerase (DNA directed). theta (POLQ). mRNA	POLQ	-0.309596	10.5331	-3.2409	0.0497601	-2.22231
103884	Homo sapiens ribosomal protein L14 (RPL14). transcript variant 1. mRNA	RPL14	0.204387	10.9827	3.24344	0.0497601	-2.24134
100548	Homo sapiens SET domain-containing protein 7 (SET7). mRNA	SET7	0.171779	10.1148	3.24121	0.0497601	-2.21059
100914	PREDICTED: Canis familiaris similar to Mitochondrial carnitine/acylcarnitine carrier protein (Carnitine/acylcarnitine translocase) (CAC). transcript variant 5 (LOC484774). mRNA	LOC484774	-0.525968	11.3868	-3.24063	0.0497601	-2.24573
101325	Homo sapiens cullin 2 (CUL2). mRNA	CUL2	0.211213	10.103	3.23779	0.0499717	-2.23139

## Sheet: lymph_node_cont-inf_de-genes
ID	gene.name	gene.symbol	M	A	t	P.Value	B
206042	206042		0.705726	12.705	11.148	0.00321923	7.03112
206914	Homo sapiens ribosomal protein S4. X-linked (RPS4X). mRNA	RPS4X	-0.562079	11.5335	-10.6663	0.00321923	6.66458
205302	Homo sapiens FCH domain only 2 (FCHO2). mRNA	FCHO2	0.55167	11.5482	9.74389	0.00556111	6.05092
203804	203804		-0.756884	11.8451	-7.73282	0.0138402	4.04774
206089	206089		0.551983	11.8926	8.49416	0.0138402	4.92822
206438	206438		-0.480311	11.9135	-8.17743	0.0138402	4.49267
217729	217729		-0.504277	11.4954	-7.7868	0.0138402	4.09446
221335	221335		0.396879	11.0108	7.65245	0.0138402	3.88122
202706	Homo sapiens bruno-like 4. RNA binding protein (Drosophila) (BRUNOL4). mRNA	BRUNOL4	0.630127	12.3127	7.96777	0.0138402	4.29444
102775	Homo sapiens hypothetical protein dJ122O8.2 (DJ122O8.2). mRNA	DJ122O8.2	-0.522051	11.8864	-8.47974	0.0138402	4.80229
203816	Homo sapiens peptidylprolyl isomerase C (cyclophilin C) (PPIC). mRNA	PPIC	-0.584015	11.6213	-7.98482	0.0138402	4.27094
206337	Homo sapiens uveal autoantigen with coiled-coil domains and ankyrin repeats (UACA). transcript variant 1. mRNA	UACA	-0.633725	11.3504	-7.67477	0.0138402	4.02062
205750	PREDICTED: Homo sapiens KIAA0888 protein (KIAA0888). mRNA	KIAA0888	-0.60153	11.6454	-7.72746	0.0138402	3.92611
218772	Sus scrofa receptor activity-modifying protein 1 (RAMP1). mRNA	RAMP1	-0.407286	11.9217	-7.70911	0.0138402	4.05873
205893	205893		-0.407727	11.4041	-7.22876	0.0160392	3.45497
221421	Homo sapiens desmocollin 2 (DSC2). transcript variant Dsc2b. mRNA	DSC2	0.4181	11.3255	7.35052	0.0160392	3.68337
202245	Homo sapiens family with sequence similarity 46. member C (FAM46C). mRNA	FAM46C	-0.478606	11.731	-7.21606	0.0160392	3.38503
101166	Homo sapiens protein phosphatase 1. regulatory (inhibitor) subunit 1A (PPP1R1A). mRNA	PPP1R1A	-0.406842	11.9273	-7.29078	0.0160392	3.55114
211273	Homo sapiens ribosomal protein S5 (RPS5). mRNA	RPS5	-0.423325	11.7611	-7.24341	0.0160392	3.53514
202694	Homo sapiens U2(RNU2) small nuclear RNA auxiliary factor 1 (U2AF1). transcript variant b. mRNA	U2AF1	0.609431	11.7081	7.19533	0.0160392	3.49515
218434	Mus musculus spindlin (Spin). transcript variant 1. mRNA	Spin	0.689508	12.2767	7.22433	0.0160392	3.52892
217545	Sus scrofa calbindin D-9k (CALB3). mRNA	CALB3	-0.564147	12.1918	-7.22638	0.0160392	3.42775
103785	103785		-0.431731	11.7565	-6.86927	0.0183578	3.08823
207021	207021		-0.44313	12.7753	-6.94253	0.0183578	3.14667
212915	Homo sapiens adaptor-related protein complex 3. beta 2 subunit (AP3B2). mRNA	AP3B2	-0.379768	11.5842	-7.05737	0.0183578	3.23337
103056	Homo sapiens alcohol dehydrogenase 4 (class II). pi polypeptide (ADH4). mRNA	ADH4	-0.408772	11.5553	-6.93786	0.0183578	3.12012
215642	Homo sapiens elongation of very long chain fatty acids (FEN1/Elo2. SUR4/Elo3. yeast)-like 4 (ELOVL4). mRNA	ELOVL4	-0.36712	13.4554	-6.84102	0.0183578	3.04095
219724	Homo sapiens glutathione S-transferase M4 (GSTM4). transcript variant 3. mRNA	GSTM4	-0.561858	11.7946	-6.96433	0.0183578	3.14529
101522	Homo sapiens nuclear receptor coactivator 3 (NCOA3). transcript variant 1. mRNA	NCOA3	-0.432782	11.7008	-6.79406	0.0183578	2.97248
101692	Homo sapiens protein phosphatase 1A (formerly 2C). magnesium-dependent. alpha isoform (PPM1A). transcript variant 3. mRNA	PPM1A	-0.705578	11.8046	-6.86662	0.0183578	2.8368
207000	Homo sapiens TAF5 RNA polymerase II. TATA box binding protein (TBP)-associated factor. 100kDa (TAF5). transcript variant 6. mRNA	TAF5	0.400217	11.6429	6.7568	0.0183578	2.93636
200636	Homo sapiens wingless-type MMTV integration site family. member 2B (WNT2B). transcript variant WNT-2B1. mRNA	WNT2B	-0.612776	11.3045	-6.82145	0.0183578	2.94983
221422	Homo sapiens zinc finger. matrin type 1 (ZMAT1). transcript variant 3. mRNA	ZMAT1	0.53191	11.376	6.8234	0.0183578	3.02542
200210	Sus scrofa FKBP1A-like (LOC654323). mRNA	LOC654323	0.397643	11.1509	6.7764	0.0183578	2.94949
206206	Sus scrofa tyrosinase-related protein 1 (TYRP1). mRNA	TYRP1	0.582732	11.5241	6.81779	0.0183578	3.02258
102513	Homo sapiens splicing factor. arginine/serine-rich 10 (transformer 2 homolog. Drosophila) (SFRS10). mRNA	SFRS10	0.4045	11.7768	6.7316	0.0184873	2.85248
218204	Homo sapiens component of oligomeric golgi complex 4 (COG4). mRNA	COG4	0.452566	11.3071	6.62116	0.0204546	2.76473
218440	Mus musculus Brca1 associated protein 1 (Bap1). mRNA	Bap1	0.860025	12.4329	6.63838	0.0204546	2.80169
203030	203030		-0.472785	12.1669	-6.5688	0.0210773	2.70817
100260	Homo sapiens SUMO-1 activating enzyme subunit 2 (UBA2). mRNA	UBA2	-0.413524	11.3668	-6.56376	0.0210773	2.68271
217178	Homo sapiens RNA binding motif protein 15B (RBM15B). mRNA	RBM15B	-0.387607	11.808	-6.44358	0.0244132	2.49833
219105	PREDICTED: Bos taurus similar to Protein KIAA0853. transcript variant 1 (LOC540735). mRNA	LOC540735	0.461783	11.2976	6.40964	0.0250244	2.49112
201650	Homo sapiens chromosome 6 open reading frame 69 (C6orf69). mRNA	C6orf69	-0.323533	13.319	-6.31138	0.0252424	2.38609
101622	Homo sapiens KIAA0676 protein (KIAA0676). transcript variant 1. mRNA	KIAA0676	-0.379437	11.4941	-6.35404	0.0252424	2.39643
206372	Homo sapiens ribosomal protein L23a (RPL23A). mRNA	RPL23A	-0.452516	11.5343	-6.31656	0.0252424	2.32432
218454	Homo sapiens tubulin. gamma 2 (TUBG2). mRNA	TUBG2	0.59315	11.6364	6.32535	0.0252424	2.39863
219976	Mus musculus Brca1 associated protein 1 (Bap1). mRNA	Bap1	0.383919	11.2571	6.32729	0.0252424	2.38573
200957	Sus scrofa integrin beta-1 subunit (CD29). mRNA	CD29	-0.401589	12.9447	-6.31689	0.0252424	2.39313
210704	210704		-0.358001	13.3444	-6.17391	0.0279542	2.19078
202848	Homo sapiens guanine nucleotide binding protein (G protein). alpha activating activity polypeptide O (GNAO1). transcript variant 1. mRNA	GNAO1	-0.35868	11.7087	-6.1868	0.0279542	2.20675
205386	PREDICTED: Bos taurus T cell receptor. beta cluster. transcript variant 1 (TRB@). mRNA	TRB@	0.32596	11.1056	6.17592	0.0279542	2.19136
202136	Sus scrofa FKBP1A-like (LOC654323). mRNA	LOC654323	0.343648	11.1369	6.21667	0.0279542	2.26016
205851	Sus scrofa FKBP1A-like (LOC654323). mRNA	LOC654323	-0.466921	11.7097	-6.21037	0.0279542	2.24836
204257	204257		-0.371793	11.6047	-6.12248	0.0280429	2.11157
204261	204261		-0.388708	11.3637	-6.13808	0.0280429	2.10907
220292	220292		-0.342054	11.4421	-6.14464	0.0280429	2.14809
205671	Homo sapiens ribosomal protein L6 (RPL6). transcript variant 1. mRNA	RPL6	0.377544	11.889	6.12353	0.0280429	2.11881
201950	201950		-0.344927	11.1211	-6.10991	0.0280769	2.099
201441	201441		-0.518441	11.8066	-6.06937	0.0287125	2.04871
100259	Homo sapiens homeo box A1 (HOXA1). transcript variant 1. mRNA	HOXA1	0.411045	11.6301	6.07022	0.0287125	2.03894
102346	PREDICTED: Canis familiaris similar to replication factor C 5 isoform 1 (LOC477499). mRNA	LOC477499	-0.680339	11.9543	-6.06087	0.0287125	2.03785
102289	PREDICTED: Canis familiaris similar to T-cell immunomodulatory protein. transcript variant 2 (LOC478141). mRNA	LOC478141	-0.360183	11.7504	-5.99954	0.030957	1.94545
213960	Homo sapiens heterogeneous nuclear ribonucleoprotein L-like (HNRPLL). mRNA	HNRPLL	-0.33764	11.351	-5.98861	0.0309681	1.91142
211867	Homo sapiens ATP-binding cassette. sub-family D (ALD). member 4 (ABCD4). transcript variant 1. mRNA	ABCD4	-0.465414	11.5181	-5.93799	0.0328197	1.87154
205414	Homo sapiens calcium binding protein P22 (CHP). mRNA	CHP	0.431448	12.0279	5.91902	0.0328197	1.85796
219220	Homo sapiens collagen. type II. alpha 1 (primary osteoarthritis. spondyloepiphyseal dysplasia. congenital) (COL2A1). transcript variant 1. mRNA	COL2A1	0.419314	11.2285	5.92427	0.0328197	1.86381
211713	211713		0.474455	11.1935	5.90531	0.0330056	1.84362
204936	Homo sapiens DTW domain containing 2 (DTWD2). mRNA	DTWD2	0.339252	11.3062	5.88293	0.0336387	1.79584
206830	206830		0.455678	11.4915	5.86938	0.0337825	1.78366
204843	Homo sapiens DCN1. defective in cullin neddylation 1. domain containing 1 (S. cerevisiae) (DCUN1D1). mRNA	DCUN1D1	0.42307	11.4131	5.83333	0.0337825	1.72946
211455	Homo sapiens recombination activating gene 1 activating protein 1 (RAG1AP1). mRNA	RAG1AP1	0.622501	11.587	5.8486	0.0337825	1.76378
104733	Homo sapiens ribosomal protein S24 (RPS24). transcript variant 1. mRNA	RPS24	-0.391266	11.7308	-5.84943	0.0337825	1.75788
207339	Homo sapiens zinc finger protein 624 (ZNF624). mRNA	ZNF624	0.349105	11.2624	5.83981	0.0337825	1.74536
203373	203373		0.352285	11.7377	5.8098	0.0345402	1.68794
202521	202521		0.31958	11.4123	5.78968	0.0346787	1.67593
203965	Sus scrofa lysozyme (LYZ). mRNA	LYZ	0.350875	11.1824	5.79805	0.0346787	1.65933
204584	204584		-0.365321	11.4457	-5.72956	0.0364258	1.58433
103794	Homo sapiens DnaJ (Hsp40) homolog. subfamily A. member 1 (DNAJA1). mRNA	DNAJA1	-0.347628	11.6587	-5.72405	0.0364258	1.57967
205352	Homo sapiens FLJ12716 protein (FLJ12716). transcript variant 1. mRNA	FLJ12716	-0.713432	11.3834	-5.7384	0.0364258	1.35107
104899	Sus scrofa FKBP1A-like (LOC654323). mRNA	LOC654323	0.451521	11.3655	5.72448	0.0364258	1.58463
209312	Homo sapiens dehydrogenase/reductase (SDR family) member 3 (DHRS3). mRNA	DHRS3	-0.435217	11.5363	-5.68921	0.0379559	1.5235
101070	Homo sapiens LIM domain binding 3 (LDB3). mRNA	LDB3	-0.549738	11.8247	-5.66954	0.0386469	1.5097
216321	216321		-0.31096	10.7336	-5.63881	0.0388282	1.44416
101239	Homo sapiens disrupted in renal carcinoma 2 (DIRC2). mRNA	DIRC2	-0.72312	11.7658	-5.63906	0.0388282	1.46586
214031	Homo sapiens MARVEL domain containing 1 (MARVELD1). mRNA	MARVELD1	-0.3274	11.2985	-5.62226	0.0388282	1.43746
220738	Homo sapiens N-acetylgalactosaminidase. alpha- (NAGA). mRNA	NAGA	0.393858	11.4482	5.63324	0.0388282	1.44934
220646	Mus musculus retinoblastoma binding protein 7 (Rbbp7). mRNA	Rbbp7	0.451749	11.1833	5.62084	0.0388282	1.41434
211432	Sus scrofa alpha-endosulfine (ENSA). mRNA	ENSA	0.533596	11.8745	5.6221	0.0388282	1.43941
209672	PREDICTED: Bos taurus similar to glycosyltransferase-like 1B. transcript variant 1 (LOC510504). mRNA	LOC510504	1.16703	11.0018	5.5743	0.0406373	1.36757
206834	Sus scrofa FKBP1A-like (LOC654323). mRNA	LOC654323	0.453052	11.4596	5.56994	0.0406373	1.36038
220579	Sus scrofa myosin regulatory light chain 2 (HUMMLC2B). mRNA	HUMMLC2B	-0.477097	11.2582	-5.57545	0.0406373	1.37219
218940	Homo sapiens chromosome 14 open reading frame 145 (C14orf145). mRNA	C14orf145	-0.374801	11.9185	-5.53852	0.0413152	1.31436
210945	Homo sapiens NudC domain containing 3 (NUDCD3). mRNA	NUDCD3	0.712635	11.6647	5.55224	0.0413152	1.33976
102947	PREDICTED: Bos taurus similar to Alpha-2-macroglobulin precursor (Alpha-2-M) (LOC506828). partial mRNA	LOC506828	0.327416	11.5067	5.54409	0.0413152	1.30292
212577	PREDICTED: Homo sapiens hypothetical LOC388229 (LOC388229). mRNA	LOC388229	0.402555	11.8043	5.53111	0.0413564	1.30695
207730	Homo sapiens telomeric repeat binding factor 2 (TERF2). mRNA	TERF2	0.318436	11.3405	5.4987	0.0421754	1.21346
203462	PREDICTED: Bos taurus similar to myeloid cell nuclear differentiation antigen. transcript variant 2 (LOC506759). mRNA	LOC506759	0.722786	11.6739	5.50735	0.0421754	1.27422
202025	Sus scrofa FKBP1A-like (LOC654323). mRNA	LOC654323	0.361933	11.0545	5.4992	0.0421754	1.24984
215376	Bos taurus cathepsin B (CTSB). mRNA	CTSB	0.474428	12.1506	5.47938	0.0421814	1.22691
218299	PREDICTED: Rattus norvegicus LOC499513 (LOC499513). mRNA	LOC499513	-0.437169	10.8905	-5.48222	0.0421814	1.23408
206204	Sus scrofa FKBP1A-like (LOC654323). mRNA	LOC654323	-0.553073	11.5504	-5.48007	0.0421814	1.23423
206734	Homo sapiens FLJ22624 protein (FLJ22624). mRNA	FLJ22624	0.374124	11.1841	5.46687	0.0421829	1.21523
102418	Mus musculus dedicator of cytokinesis 4 (Dock4). mRNA	Dock4	0.437225	11.1462	5.46871	0.0421829	1.21602
100264	Sus scrofa optineurin (OPTN). mRNA	OPTN	-0.777092	12.0992	-5.45012	0.0428925	1.18755
101450	101450		-0.29636	11.3793	-5.43845	0.0431848	1.17016
218645	218645		-0.365866	10.9827	-5.42776	0.0431848	1.1557
203393	Homo sapiens NIMA (never in mitosis gene a)-related kinase 4 (NEK4). mRNA	NEK4	-0.303923	11.4833	-5.43141	0.0431848	1.15262
100624	Homo sapiens chromosome 6 open reading frame 55 (C6orf55). mRNA	C6orf55	0.377033	10.9898	5.40708	0.0434003	1.12228
213826	Homo sapiens sarcoglycan. beta (43kDa dystrophin-associated glycoprotein) (SGCB). mRNA	SGCB	-0.398314	11.2521	-5.41217	0.0434003	1.13428
104866	PREDICTED: Homo sapiens KIAA1107 protein (KIAA1107). mRNA	KIAA1107	0.290237	11.4254	5.4101	0.0434003	1.11125
206934	Homo sapiens laminin. gamma 2 (LAMC2). transcript variant 1. mRNA	LAMC2	0.613418	11.239	5.39383	0.0436052	1.10489
100754	Homo sapiens tyrosylprotein sulfotransferase 2 (TPST2). transcript variant 1. mRNA	TPST2	-0.47059	11.7933	-5.3927	0.0436052	1.10211
210999	PREDICTED: Homo sapiens hypothetical protein LOC116068 (LOC116068). mRNA	LOC116068	0.272558	11.0577	5.3661	0.0450793	1.06299
201923	201923		0.359802	10.8029	5.31708	0.0467769	0.993503
215757	Homo sapiens ankyrin repeat domain 10 (ANKRD10). mRNA	ANKRD10	0.376999	11.2253	5.3211	0.0467769	0.99353
214989	Homo sapiens golgi autoantigen. golgin subfamily a. 3 (GOLGA3). mRNA	GOLGA3	0.489772	11.4437	5.31559	0.0467769	0.990996
102007	Homo sapiens WD repeat domain 41 (WDR41). mRNA	WDR41	-0.453699	11.6331	-5.32014	0.0467769	0.998013
206090	Sus scrofa FKBP1A-like (LOC654323). mRNA	LOC654323	0.488226	12.0992	5.32336	0.0467769	0.995553
208382	208382		-0.424736	12.1096	-5.30984	0.0468107	0.967381
212672	Homo sapiens cysteine-rich protein 2 (CRIP2). mRNA	CRIP2	-0.318795	11.35	-5.30151	0.0468562	0.964726
213345	Sus scrofa carboxylesterase (CES3). mRNA	CES3	0.402264	11.4532	5.29877	0.0468562	0.966131
103264	103264		-0.41619	11.0169	-5.29101	0.0470513	0.953994
101308	Homo sapiens kelch repeat and BTB (POZ) domain containing 2 (KBTBD2). mRNA	KBTBD2	-0.472299	11.3389	-5.25644	0.0492778	0.902111
101920	Homo sapiens mediator of RNA polymerase II transcription. subunit 4 homolog (yeast) (MED4). mRNA	MED4	-0.293942	11.3201	-5.25014	0.0492778	0.887259
201443	Homo sapiens ornithine aminotransferase (gyrate atrophy) (OAT). nuclear gene encoding mitochondrial protein. mRNA	OAT	-0.356187	11.2729	-5.24691	0.0492778	0.885452
218088	PREDICTED: Homo sapiens similar to beta-glucuronidase (LOC441099). mRNA	LOC441099	-0.706275	11.8792	-5.24092	0.0493586	0.879514
204372	Homo sapiens origin recognition complex. subunit 2-like (yeast) (ORC2L). mRNA	ORC2L	0.360515	11.2942	5.23481	0.0494516	0.865414
218131	PREDICTED: Bos taurus similar to gamma-aminobutyric acid A receptor. epsilon (LOC520080). mRNA	LOC520080	-0.280575	11.0652	-5.22981	0.0494608	0.8476
212988	Homo sapiens septin 2 (SEPT2). transcript variant 4. mRNA	2006-09-02	-0.36737	11.9616	-5.22197	0.0496991	0.850816
207154	207154		0.449486	11.5541	5.21591	0.0497992	0.840902

## Sheet: liver_cont-inf_de-genes
ID	gene.name	gene.symbol	M	A	t	P.Value	B
103063	Homo sapiens arsenic (+3 oxidation state) methyltransferase (AS3MT). mRNA	AS3MT	3.25018	14.5969	37.1239	2.23236e-09	18.7118
103210	PREDICTED: Bos taurus similar to CG33196-PB (LOC515676). mRNA	LOC515676	2.82834	13.465	34.9216	2.31936e-09	18.5431
103156	103156		2.93307	14.2988	29.4848	5.82392e-09	16.7367
204496	Homo sapiens serine palmitoyltransferase. long chain base subunit 1 (SPTLC1). transcript variant 1. mRNA	SPTLC1	2.41558	12.702	29.5477	5.82392e-09	17.5274
204585	Homo sapiens syntaxin 11 (STX11). mRNA	STX11	3.18094	14.3741	29.9746	5.82392e-09	17.2863
103064	Sus scrofa cytochrome P450. family 2. subfamily E. polypeptide 1 (CYP2E1). mRNA	CYP2E1	3.25578	14.2193	30.5971	5.82392e-09	17.3005
103002	103002		3.16197	13.5818	26.4389	1.35723e-08	16.7149
102776	Homo sapiens fibrinogen beta chain (FGB). mRNA	FGB	-2.17253	15.224	-27.0109	1.35723e-08	16.3761
204254	Sus scrofa albumin (ALB). mRNA	ALB	4.00772	14.5251	26.3051	1.35723e-08	16.3946
104880	Sus scrofa FKBP1A-like (LOC654323). mRNA	LOC654323	1.95987	12.0278	26.6234	1.35723e-08	16.043
102855	Homo sapiens fibrinogen beta chain (FGB). mRNA	FGB	-1.69695	14.7748	-24.5914	2.74265e-08	15.7025
102960	Homo sapiens ankyrin repeat domain 13B (ANKRD13B). mRNA	ANKRD13B	3.77316	13.9838	24.1327	3.14184e-08	15.9084
103309	Homo sapiens fibrinogen beta chain (FGB). mRNA	FGB	-1.99042	14.0018	-22.9418	5.27591e-08	14.9458
103374	103374		1.84583	12.3711	21.8313	8.39789e-08	14.9867
104696	Homo sapiens PMS1 postmeiotic segregation increased 1 (S. cerevisiae) (PMS1). mRNA	PMS1	-1.47564	13.5772	-21.7896	8.39789e-08	14.8147
103025	Homo sapiens fibrinogen beta chain (FGB). mRNA	FGB	-2.17009	14.5376	-21.3227	1.01615e-07	14.9012
103363	Sus scrofa 11-beta hydroxysteroid dehydrogenase isoform 1 (HSD11B1). mRNA	HSD11B1	3.45898	13.9355	21.1602	1.04649e-07	14.6423
102713	Sus scrofa haptoglobin alpha 1S (HP). mRNA	HP	-1.44948	13.9715	-20.5055	1.43031e-07	14.4479
204451	Sus scrofa serum amyloid P component (APCS). mRNA	APCS	-1.84549	13.9031	-20.28	1.54294e-07	14.1673
102777	Sus scrofa albumin (ALB). mRNA	ALB	3.51539	14.5407	19.7013	2.0588e-07	14.0473
102684	Mus musculus kininogen 2 (Kng2). mRNA	Kng2	1.8681	12.7419	19.0732	2.86576e-07	13.7946
102764	Homo sapiens lactation elevated 1 (LACE1). mRNA	LACE1	3.3591	14.083	18.6901	3.46814e-07	13.5406
217179	Sus scrofa 18S ribosomal RNA (LOC448984)	LOC448984	1.34444	13.6393	18.3557	4.09634e-07	12.8428
102908	Sus scrofa FKBP1A-like (LOC654323). mRNA	LOC654323	-1.19613	13.6027	-18.1658	4.4322e-07	13.3679
102933	Sus scrofa porcine inhibitor of carbonic anhydrase (PICA). mRNA	PICA	1.62488	12.3408	17.9849	4.78175e-07	13.0286
204625	Bos taurus selenoprotein P-like protein precursor (SEPP1). mRNA	SEPP1	1.45012	12.4721	17.7977	5.19421e-07	13.1437
204638	Sus scrofa FKBP1A-like (LOC654323). mRNA	LOC654323	2.10388	12.1291	17.4193	6.42396e-07	12.8661
102877	Homo sapiens Sec23 homolog A (S. cerevisiae) (SEC23A). mRNA	SEC23A	-2.38441	14.0572	-17.2257	7.05441e-07	12.6922
204595	Homo sapiens fibrinogen alpha chain (FGA). transcript variant alpha. mRNA	FGA	-1.95936	13.6058	-15.7919	1.8643e-06	11.9044
104928	Homo sapiens cAMP responsive element binding protein-like 2 (CREBL2). mRNA	CREBL2	2.24273	12.3669	15.7222	1.89657e-06	11.9264
210020	210020		-2.51264	13.506	-15.5369	2.10426e-06	11.7458
102732	102732		1.72868	12.4578	15.2725	2.37854e-06	11.5597
103447	Homo sapiens membrane protein. palmitoylated 6 (MAGUK p55 subfamily member 6) (MPP6). mRNA	MPP6	2.26462	13.2678	15.2498	2.37854e-06	11.5836
210259	Sus scrofa apolipoprotein C-III (APOC3). mRNA	APOC3	2.85544	13.3956	15.2811	2.37854e-06	11.6337
104659	Homo sapiens prefoldin 2 (PFDN2). mRNA	PFDN2	-1.59269	13.5362	-15.0553	2.67826e-06	11.4155
103135	Homo sapiens fibrinogen beta chain (FGB). mRNA	FGB	-1.74218	14.7459	-14.9404	2.8434e-06	11.2754
103386	Homo sapiens YY1 associated factor 2 (YAF2). transcript variant 1. mRNA	YAF2	2.07779	12.4341	14.4208	4.15193e-06	11.0321
204499	204499		-1.87709	13.0922	-14.2724	4.43383e-06	10.8354
102723	Homo sapiens fibrinogen beta chain (FGB). mRNA	FGB	-1.75358	14.5021	-14.3045	4.43383e-06	10.9037
204801	Sus scrofa translationally controlled tumor protein (TCTP). mRNA	TCTP	0.876377	11.9043	14.106	4.94305e-06	10.6312
210717	Homo sapiens general transcription factor IIH. polypeptide 4. 52kDa (GTF2H4). mRNA	GTF2H4	-1.93658	12.7573	-13.9586	5.4366e-06	10.6338
204969	204969		1.87759	13.0531	13.4345	7.49639e-06	10.2721
204823	Homo sapiens fibrinogen gamma chain (FGG). transcript variant gamma-A. mRNA	FGG	-1.29678	13.5186	-13.4775	7.49639e-06	10.2895
204362	Homo sapiens G protein-coupled receptor 15 (GPR15). mRNA	GPR15	-2.69358	14.3234	-13.5103	7.49639e-06	10.3108
101377	PREDICTED: Homo sapiens similar to NADH2 dehydrogenase (ubiquinone) (EC 1.6.5.3) chain 1 - western lowland gorilla mitochondrion (LOC441786). mRNA	LOC441786	1.31712	15.0156	13.4338	7.49639e-06	10.2033
204803	Sus scrofa albumin (ALB). mRNA	ALB	3.21708	14.3078	13.4628	7.49639e-06	10.2993
104899	Sus scrofa FKBP1A-like (LOC654323). mRNA	LOC654323	1.15195	12.1331	13.3549	7.84428e-06	10.1755
102837	Homo sapiens glycine amidinotransferase (L-arginine:glycine amidinotransferase) (GATM). mRNA	GATM	1.42763	12.0282	13.1714	8.80307e-06	9.98862
103194	PREDICTED: Bos taurus alpha-1 acid glycoprotein (AGP). mRNA	AGP	1.58686	12.257	13.1867	8.80307e-06	10.0626
104835	Homo sapiens mitogen-activated protein kinase 6 (MAPK6). mRNA	MAPK6	0.771563	12.0227	13.102	9.15861e-06	9.92074
215914	Homo sapiens tubulin tyrosine ligase-like family. member 5 (TTLL5). mRNA	TTLL5	1.35553	12.1103	12.9767	1.00108e-05	9.90409
103027	Sus scrofa similar to transthyretin (prealbumin. amyloidosis type I) (TTR). mRNA	TTR	1.8663	12.2971	12.6295	1.33374e-05	9.63333
103160	Homo sapiens solute carrier family 25 (mitochondrial carrier: peroxisomal membrane protein. 34kDa). member 17 (SLC25A17). nuclear gene encoding mitochondrial protein. mRNA	SLC25A17	-1.19772	12.5942	-12.582	1.36539e-05	9.55806
103148	103148		1.46897	12.3398	12.3767	1.61276e-05	9.41403
102890	Homo sapiens fibrinogen alpha chain (FGA). transcript variant alpha-E. mRNA	FGA	-1.79439	13.2883	-12.3254	1.65898e-05	9.35674
104845	Homo sapiens solute carrier family 24. member 5 (SLC24A5). mRNA	SLC24A5	-1.66623	12.9909	-12.0838	2.03481e-05	9.13947
206076	Homo sapiens hypothetical protein FLJ32745 (FLJ32745). mRNA	FLJ32745	1.03666	11.9402	11.9084	2.35467e-05	8.97137
204330	Homo sapiens collagen. type XIX. alpha 1 (COL19A1). mRNA	COL19A1	0.855815	11.6596	11.8657	2.40884e-05	8.93994
103168	Homo sapiens DEAD (Asp-Glu-Ala-Asp) box polypeptide 3. X-linked (DDX3X). transcript variant 2. mRNA	DDX3X	1.26735	11.5491	11.8318	2.44504e-05	8.93073
104692	Sus scrofa angiopoietin 1 (AGPT). mRNA	AGPT	1.82562	11.7516	11.4832	3.35568e-05	8.61838
102728	Homo sapiens alcohol dehydrogenase 4 (class II). pi polypeptide (ADH4). mRNA	ADH4	-1.31309	13.8643	-11.284	3.97445e-05	8.4299
104797	Homo sapiens DNA cross-link repair 1A (PSO2 homolog. S. cerevisiae) (DCLRE1A). mRNA	DCLRE1A	-1.23661	12.8249	-11.2762	3.97445e-05	8.41993
210184	Homo sapiens serum amyloid A1 (SAA1). transcript variant 2. mRNA	SAA1	-1.74896	11.5629	-11.1696	4.34565e-05	8.27894
103317	Homo sapiens transmembrane protein 93 (TMEM93). transcript variant 2. mRNA	TMEM93	-1.6552	13.244	-11.0755	4.69725e-05	8.22651
103184	Sus scrofa FKBP1A-like (LOC654323). mRNA	LOC654323	-1.13469	12.6606	-11.0337	4.82282e-05	8.18295
103150	Homo sapiens fibrinogen beta chain (FGB). mRNA	FGB	-2.0066	14.2231	-10.9688	5.06961e-05	8.12327
213508	Homo sapiens CKLF-like MARVEL transmembrane domain containing 7 (CMTM7). transcript variant 2. mRNA	CMTM7	1.4105	11.7521	10.9512	5.08301e-05	8.10565
211672	Sus scrofa hyaluronoglucosaminidase 1 (HYAL1). mRNA	HYAL1	-1.04403	12.706	-10.9354	5.08891e-05	8.08938
213795	Homo sapiens fibrinogen alpha chain (FGA). transcript variant alpha-E. mRNA	FGA	-1.52194	14.4351	-10.9044	5.17435e-05	8.05324
103239	103239		-1.2257	12.7696	-10.8496	5.39171e-05	7.99363
220724	220724		0.85416	12.1782	10.818	5.45705e-05	7.93375
210127	Homo sapiens argininosuccinate synthetase (ASS). transcript variant 2. mRNA	ASS	-1.43784	12.0195	-10.8101	5.45705e-05	7.9704
219272	219272		1.12104	11.0932	10.489	7.49558e-05	7.6042
102880	Sus scrofa cytochrome P450 3A29 (CYP3A29). mRNA	CYP3A29	1.06578	11.4223	10.4372	7.80663e-05	7.59692
209493	209493		1.0389	12.2097	10.1969	9.93272e-05	7.34697
103283	Homo sapiens calcium/calmodulin-dependent protein kinase II inhibitor 1 (CAMK2N1). mRNA	CAMK2N1	0.816321	11.628	10.141	0.000102721	7.28506
103281	Homo sapiens complement component 8. beta polypeptide (C8B). mRNA	C8B	-1.68608	14.2971	-10.152	0.000102721	7.29929
102366	Homo sapiens alpha-2-macroglobulin (A2M). mRNA	A2M	-1.00131	12.436	-9.97597	0.000121199	7.1074
103299	103299		1.70068	13.3817	9.87214	0.000134033	7.00313
204673	Homo sapiens ceruloplasmin (ferroxidase) (CP). mRNA	CP	-0.716927	12.6153	-9.82241	0.000139793	6.94953
102739	Homo sapiens fibrinogen beta chain (FGB). mRNA	FGB	-0.851608	11.9467	-9.67235	0.000163039	6.78633
103107	103107		-1.08726	12.138	-9.56579	0.000181458	6.6691
102544	Sus scrofa lactoferrin (PLF). mRNA	PLF	2.0177	12.4187	9.54652	0.000182718	6.64683
204314	Sus scrofa porcine inhibitor of carbonic anhydrase (PICA). mRNA	PICA	0.682954	11.3967	9.53824	0.000182718	6.63871
218180	Homo sapiens myogenin (myogenic factor 4) (MYOG). mRNA	MYOG	-0.925162	10.5675	-9.46711	0.000195683	6.56024
101901	Sus scrofa catalase (CAT). mRNA	CAT	1.05617	12.1675	9.44152	0.000199106	6.52857
103062	Sus scrofa FKBP1A-like (LOC654323). mRNA	LOC654323	1.22295	12.4591	9.32785	0.000224084	6.40276
210072	Homo sapiens keratin 5 (epidermolysis bullosa simplex. Dowling-Meara/Kobner/Weber-Cockayne types) (KRT5). mRNA	KRT5	-1.1608	12.4917	-9.21629	0.000251922	6.27824
210559	Homo sapiens ribonuclease P 40kDa subunit (RPP40). mRNA	RPP40	0.773477	11.0033	8.92297	0.000351269	5.93379
102928	Homo sapiens alpha-2-HS-glycoprotein (AHSG). mRNA	AHSG	2.08028	12.1845	8.85198	0.000375052	5.84727
104983	Sus scrofa FKBP1A-like (LOC654323). mRNA	LOC654323	1.82205	12.2271	8.84925	0.000375052	5.84342
102524	Homo sapiens fibrinogen beta chain (FGB). mRNA	FGB	-1.08032	14.1971	-8.70125	0.000443169	5.66605
212719	Homo sapiens slingshot homolog 3 (Drosophila) (SSH3). transcript variant 1. mRNA	SSH3	0.786915	13.1032	8.66556	0.000457769	5.6302
204985	Homo sapiens serum amyloid A1 (SAA1). transcript variant 1. mRNA	SAA1	-1.43891	12.7871	-8.64913	0.000462017	5.6186
103123	Homo sapiens numb homolog (Drosophila) (NUMB). transcript variant 3. mRNA	NUMB	-1.04212	12.5299	-8.61471	0.000466875	5.56381
204305	Homo sapiens RAP1A. member of RAS oncogene family (RAP1A). transcript variant 1. mRNA	RAP1A	0.927438	11.8321	8.61927	0.000466875	5.57247
102940	Homo sapiens SCY1-like 2 (S. cerevisiae) (SCYL2). mRNA	SCYL2	-0.619006	11.6522	-8.61505	0.000466875	5.56752
217412	Homo sapiens chromosome 14 open reading frame 129 (C14orf129). mRNA	C14orf129	-1.00991	10.317	-8.56406	0.000486618	5.50141
209794	PREDICTED: Homo sapiens LOC440118 (LOC440118). mRNA	LOC440118	0.969401	14.52	8.56906	0.000486618	5.51366
220668	220668		0.847815	14.1469	8.52817	0.000503411	5.45537
219044	Homo sapiens high-mobility group nucleosomal binding domain 2 (HMGN2). mRNA	HMGN2	-0.858415	10.9171	-8.50698	0.000511575	5.4327
104817	Sus scrofa mitochondrial H+ transporting ATP synthase (ATP5G1). mRNA	ATP5G1	-1.47588	13.6138	-8.49348	0.000515042	5.41271
102962	102962		0.989721	12.5994	8.45685	0.000533599	5.36753
103078	Homo sapiens Meis1. myeloid ecotropic viral integration site 1 homolog 2 (mouse) (MEIS2). transcript variant f. mRNA	MEIS2	0.986913	11.6714	8.43368	0.000543824	5.3524
200661	200661		0.574188	11.8805	8.30773	0.000624085	5.19867
204677	Sus scrofa C-reactive protein (CRP). mRNA	CRP	-0.593338	12.1233	-8.30862	0.000624085	5.20377
210478	Homo sapiens testis expressed sequence 264 (TEX264). mRNA	TEX264	0.616288	11.087	8.23744	0.000675265	5.10409
103392	103392		3.80884	14.7419	8.13584	0.000760714	4.96449
104842	Homo sapiens transmembrane protein 60 (TMEM60). mRNA	TMEM60	-0.777518	11.221	-8.0941	0.000794849	4.92695
213960	Homo sapiens heterogeneous nuclear ribonucleoprotein L-like (HNRPLL). mRNA	HNRPLL	-0.480908	11.1821	-8.06418	0.000818288	4.89163
103068	Homo sapiens ATP-binding cassette. sub-family B (MDR/TAP). member 10 (ABCB10). nuclear gene encoding mitochondrial protein. mRNA	ABCB10	0.90519	11.9555	7.96399	0.000915262	4.76351
204266	Homo sapiens UDP glucuronosyltransferase 2 family. polypeptide B4 (UGT2B4). mRNA	UGT2B4	0.560236	11.5321	7.95601	0.000915262	4.74382
210073	Sus scrofa similar to transthyretin (prealbumin. amyloidosis type I) (TTR). mRNA	TTR	0.990636	11.4852	7.95873	0.000915262	4.74725
205588	205588		0.586156	13.5788	7.93364	0.000925462	4.71553
217357	217357		-0.463395	10.7927	-7.92058	0.000925462	4.70469
201053	Homo sapiens four and a half LIM domains 2 (FHL2). transcript variant 3. mRNA	FHL2	0.533858	11.3372	7.91395	0.000925462	4.68592
218864	Homo sapiens itchy homolog E3 ubiquitin protein ligase (mouse) (ITCH). mRNA	ITCH	-0.528394	10.8353	-7.92999	0.000925462	4.72376
210172	Sus scrofa alpha-1-antichymotrypsin 2 (SERPINA3-2). mRNA	SERPINA3-2	-0.786908	12.1772	-7.91431	0.000925462	4.70879
103115	Sus scrofa cytochrome P450 3A39 (CYP3A39). mRNA	CYP3A39	1.05463	11.4641	7.8351	0.00101673	4.61415
103369	Homo sapiens hypothetical protein MGC50559 (MGC50559). mRNA	MGC50559	0.849516	12.0046	7.81906	0.00102958	4.55818
205433	205433		0.6311	12.309	7.8121	0.0010304	4.56072
206784	Sus scrofa ferritin heavy-chain (FTH1). mRNA	FTH1	0.567898	11.7987	7.79247	0.00104854	4.53569
204304	PREDICTED: Homo sapiens TPTE pseudogene (LOC220115). misc RNA	LOC220115	0.686755	11.2886	7.78519	0.00104998	4.51622
204298	204298		1.15012	11.6812	7.7443	0.00109327	4.46872
215626	215626		0.726849	11.4772	7.74212	0.00109327	4.46701
204672	Sus scrofa FKBP1A-like (LOC654323). mRNA	LOC654323	-0.459028	11.9804	-7.72713	0.0011062	4.46427
102694	Homo sapiens transferrin (TF). mRNA	TF	1.89637	12.4491	7.71571	0.00111413	4.42549
218096	PREDICTED: Pan troglodytes LOC452434 (LOC452434). mRNA	LOC452434	-0.608165	10.9458	-7.59136	0.00130354	4.25128
210307	Sus scrofa hyaluronidase (HPX). mRNA	HPX	0.597619	11.4785	7.58348	0.00130709	4.26431
103292	Homo sapiens zinc binding alcohol dehydrogenase. domain containing 1 (ZADH1). mRNA	ZADH1	-1.02562	12.5045	-7.54257	0.00136993	4.18942
218756	Homo sapiens BCL2-associated transcription factor 1 (BCLAF1). mRNA	BCLAF1	-0.769222	10.6628	-7.52755	0.0013871	4.19368
205401	Homo sapiens BCL2-associated X protein (BAX). transcript variant sigma. mRNA	BAX	0.494409	11.3934	7.5002	0.00142808	4.16035
100109	Homo sapiens nuclear receptor coactivator 3 (NCOA3). transcript variant 2. mRNA	NCOA3	-0.561656	12.1781	-7.48247	0.00145155	4.12642
104684	Homo sapiens ATPase. Ca++ transporting. plasma membrane 1 (ATP2B1). transcript variant 2. mRNA	ATP2B1	0.791903	11.9198	7.47001	0.00146511	4.08707
217796	Homo sapiens angiopoietin-like 2 (ANGPTL2). mRNA	ANGPTL2	-0.797053	10.5523	-7.44669	0.00150073	4.05532
104853	Homo sapiens homeo box D8 (HOXD8). mRNA	HOXD8	-0.972794	13.2415	-7.3861	0.00160694	3.9756
210121	Sus scrofa vitronectin (VTN). mRNA	VTN	0.486263	11.3807	7.38534	0.00160694	4.02217
102253	Sus scrofa RNase PL3 (RNASE4). mRNA	RNASE4	0.826522	11.3628	7.31617	0.00175293	3.88204
216309	Homo sapiens KIAA0391 (KIAA0391). mRNA	KIAA0391	-0.570265	15.0713	-7.25411	0.00189481	3.81416
215263	215263		-0.445833	10.4937	-7.1996	0.00201361	3.77627
220735	Sus scrofa sterol-C4-methyl oxidase-like protein (SC4MOL). mRNA	SC4MOL	0.507955	11.0609	7.20209	0.00201361	3.73991
219056	Mus musculus Brca1 associated protein 1 (Bap1). mRNA	Bap1	-0.728264	10.9353	-7.18313	0.00204544	3.72706
102993	Sus scrofa inter-alpha-inhibitor heavy-chain H2 (ITIH2). mRNA	ITIH2	0.629166	11.628	7.12202	0.00221081	3.61775
102673	Homo sapiens serpin peptidase inhibitor. clade C (antithrombin). member 1 (SERPINC1). mRNA	SERPINC1	0.594854	12.2028	7.10993	0.00223273	3.62128
204271	PREDICTED: Homo sapiens zinc finger protein 630 (ZNF630). mRNA	ZNF630	-0.444777	11.2639	-7.03127	0.00246088	3.5182
202945	Sus scrofa catalase (CAT). mRNA	CAT	1.25128	12.0138	7.03043	0.00246088	3.48123
220169	Homo sapiens aldolase B. fructose-bisphosphate (ALDOB). mRNA	ALDOB	0.533449	11.3416	7.01685	0.00249116	3.49064
100928	Homo sapiens polymerase (DNA directed). eta (POLH). mRNA	POLH	0.50834	11.1915	6.9993	0.00253611	3.47908
207693	207693		-0.608173	12.612	-6.88503	0.00296081	3.2813
103189	103189		-1.57148	13.5823	-6.81204	0.00325778	3.16198
210340	Homo sapiens serum amyloid A2 (SAA2). mRNA	SAA2	-1.7431	11.9482	-6.80866	0.00325778	3.17188
211570	Canis familiaris ferritin. light polypeptide (FTL). mRNA	FTL	0.602701	11.2699	6.80394	0.00325826	3.16364
201796	Bos taurus serum amyloid A 3 (SAA3). mRNA	SAA3	-1.24934	11.9953	-6.73798	0.00351266	3.06956
207475	Homo sapiens histone 1. H2be (HIST1H2BE). mRNA	HIST1H2BE	0.450905	11.1971	6.74388	0.00351266	3.10085
206062	Sus scrofa FKBP1A-like (LOC654323). mRNA	LOC654323	0.444704	11.4145	6.74067	0.00351266	3.13647
219584	Homo sapiens carcinoembryonic antigen-related cell adhesion molecule 6 (non-specific cross reacting antigen) (CEACAM6). mRNA	CEACAM6	-0.798374	11.3136	-6.73021	0.00352943	3.06814
102393	Homo sapiens FUS interacting protein (serine/arginine-rich) 1 (FUSIP1). transcript variant 1. mRNA	FUSIP1	0.774926	11.4618	6.72044	0.00353256	3.03025
207982	Homo sapiens La ribonucleoprotein domain family. member 4 (LARP4). transcript variant 3. mRNA	LARP4	0.855367	11.6235	6.71639	0.00353256	3.02938
204352	Homo sapiens serpin peptidase inhibitor. clade A (alpha-1 antiproteinase. antitrypsin). member 5 (SERPINA5). mRNA	SERPINA5	0.608363	11.1675	6.72185	0.00353256	3.05661
217328	217328		-0.580728	10.8027	-6.67313	0.00373712	3.03601
102995	Sus scrofa haptoglobin alpha 1S (HP). mRNA	HP	-0.609029	13.7911	-6.65535	0.00381091	2.9834
205780	205780		0.492233	11.5201	6.61836	0.00387698	2.92439
209590	209590		0.495787	11.4544	6.63459	0.00387698	2.96014
210102	210102		0.521797	10.7526	6.62179	0.00387698	2.93224
215078	Homo sapiens male sterility domain containing 2 (MLSTD2). mRNA	MLSTD2	-0.418746	11.0991	-6.62477	0.00387698	2.96739
212352	Homo sapiens ubiquinol-cytochrome c reductase binding protein (UQCRB). mRNA	UQCRB	-0.406814	11.0754	-6.62392	0.00387698	2.93757
208341	Homo sapiens zinc finger protein 655 (ZNF655). transcript variant 5. mRNA	ZNF655	0.619369	11.972	6.62028	0.00387698	2.93245
102937	102937		-1.20234	11.9153	-6.57184	0.0041246	2.81378
104848	Homo sapiens adenylosuccinate lyase (ADSL). mRNA	ADSL	0.959203	11.3577	6.54797	0.00421906	2.77374
104114	Homo sapiens procollagen-lysine 1. 2-oxoglutarate 5-dioxygenase 1 (PLOD1). mRNA	PLOD1	0.474604	11.0488	6.54706	0.00421906	2.78325
212450	Homo sapiens solute carrier family 39 (zinc transporter). member 3 (SLC39A3). transcript variant 1. mRNA	SLC39A3	-0.492154	10.9141	-6.54429	0.00421906	2.79587
102822	Bos taurus similar to Tetraspanin-6 (Tspan-6) (Transmembrane 4 superfamily member 6) (T245 protein) (Tetraspanin TM4-D) (A15 homolog) (MGC133784). mRNA	MGC133784	-1.1509	13.4109	-6.53928	0.00422541	2.76334
204555	204555		1.38603	12.1935	6.53104	0.00425212	2.74851
204427	204427		-0.465776	11.8746	-6.48684	0.00451165	2.72108
216255	216255		0.38168	10.7557	6.4787	0.00454003	2.6715
102735	Homo sapiens carbamoyl-phosphate synthetase 1. mitochondrial (CPS1). mRNA	CPS1	-1.0061	12.161	-6.45924	0.00464581	2.64105
205214	PREDICTED: Pan troglodytes similar to fucosyltransferase 11 (alpha (1.3) fucosyltransferase) (LOC450526). mRNA	LOC450526	0.363291	11.3214	6.44332	0.00472959	2.66502
215571	Mus musculus Brca1 associated protein 1 (Bap1). mRNA	Bap1	0.745864	14.2013	6.38689	0.0051137	2.5645
220197	Homo sapiens bone morphogenetic protein 6 (BMP6). mRNA	BMP6	0.546937	11.0894	6.37236	0.00519623	2.51004
102784	102784		-0.440853	10.7827	-6.36303	0.00521077	2.5188
200291	200291		-0.395533	11.146	-6.36354	0.00521077	2.55653
219595	219595		-0.380834	10.6206	-6.35489	0.00524539	2.48652
218317	Sus scrofa ferritin heavy-chain (FTH1). mRNA	FTH1	0.577571	11.3795	6.32072	0.00548999	2.44661
209313	Homo sapiens centrosome protein cep290 (Cep290). mRNA	Cep290	0.670221	11.3966	6.29427	0.00568084	2.41897
213356	Homo sapiens forkhead box F1 (FOXF1). mRNA	FOXF1	0.418105	10.9064	6.27438	0.00581379	2.41865
104550	Homo sapiens glutathione S-transferase pi (GSTP1). mRNA	GSTP1	0.432681	11.2336	6.27166	0.00581379	2.37481
219951	PREDICTED: Homo sapiens heterogeneous nuclear ribonucleoprotein A3 (HNRPA3). misc RNA	HNRPA3	0.422888	10.825	6.26611	0.00583114	2.37938
102782	Sus scrofa C-reactive protein (CRP). mRNA	CRP	-0.621006	12.0722	-6.24842	0.00595667	2.32125
201045	201045		0.366187	11.6934	6.22932	0.00606359	2.37396
203187	Homo sapiens ubiquitin-conjugating enzyme E2E 2 (UBC4/5 homolog. yeast) (UBE2E2). mRNA	UBE2E2	-0.375073	10.9636	-6.22612	0.00606359	2.33621
206014	Sus scrofa FKBP1A-like (LOC654323). mRNA	LOC654323	0.460617	11.6435	6.23058	0.00606359	2.31877
204544	Homo sapiens mitochondrial transcription termination factor (MTERF). nuclear gene encoding mitochondrial protein. mRNA	MTERF	-1.2171	12.4582	-6.2188	0.00609898	2.28242
209614	Mus musculus RAB2. member RAS oncogene family (Rab2). mRNA	Rab2	0.39392	10.7779	6.21422	0.00610957	2.31634
216065	PREDICTED: Canis familiaris similar to Alpha-2-HS-glycoprotein precursor (Fetuin-A) (Alpha-2-Z-globulin) (Ba-alpha-2-glycoprotein). transcript variant 2 (LOC607538). mRNA	LOC607538	0.529953	11.5557	6.20439	0.00616907	2.26149
212917	Homo sapiens chromosome 20 open reading frame 98 (C20orf98). mRNA	C20orf98	-0.389216	11.1101	-6.13709	0.00679704	2.1972
218852	218852		-0.42159	11.4041	-6.10043	0.00711636	2.11903
218312	Mus musculus Brca1 associated protein 1 (Bap1). mRNA	Bap1	-0.782992	11.2591	-6.10027	0.00711636	2.23999
103996	Homo sapiens aldolase A. fructose-bisphosphate (ALDOA). transcript variant 3. mRNA	ALDOA	0.909313	10.7439	6.08305	0.00726912	2.10992
209258	209258		0.36344	11.2634	6.07205	0.00728219	2.11339
200668	Sus scrofa FKBP1A-like (LOC654323). mRNA	LOC654323	-0.39405	11.118	-6.07517	0.00728219	2.13651
210119	Sus scrofa haptoglobin alpha 1S (HP). mRNA	HP	-0.708492	12.1113	-6.07606	0.00728219	2.07035
103264	103264		0.528878	11.0289	6.05719	0.00740007	2.03424
218948	Homo sapiens hypothetical protein FLJ13868 (FLJ13868). mRNA	FLJ13868	-0.484116	10.7722	-6.0487	0.00740007	2.05371
104947	Homo sapiens transducer of ERBB2. 1 (TOB1). mRNA	TOB1	0.862927	11.8366	6.05398	0.00740007	2.0206
208563	Homo sapiens ubiquitin specific peptidase 9. X-linked (fat facets-like. Drosophila) (USP9X). transcript variant 1. mRNA	USP9X	-0.447661	10.8916	-6.05187	0.00740007	2.02391
103322	Homo sapiens exosome component 8 (EXOSC8). mRNA	EXOSC8	1.17841	11.9203	6.04449	0.00741188	2.00933
201515	PREDICTED: Canis familiaris similar to Brain protein 44-like protein. transcript variant 2 (LOC609356). mRNA	LOC609356	0.430999	11.387	6.02723	0.00757424	2.00669
213224	213224		-0.449585	11.3479	-6.01706	0.00765658	1.97696
102753	Homo sapiens ubiquitin specific peptidase 38 (USP38). mRNA	USP38	0.473359	11.5359	5.98281	0.0080292	1.90917
103418	Sus scrofa cytoplasmic light-chain dynein (LC8). mRNA	LC8	0.945843	11.5098	5.98	0.0080292	1.90477
213069	Homo sapiens limb region 1 homolog (mouse) (LMBR1). mRNA	LMBR1	-0.406199	10.8132	-5.96045	0.00823625	1.88781
103055	Homo sapiens ubiquitin protein ligase E3A (human papilloma virus E6-associated protein. Angelman syndrome) (UBE3A). transcript variant 1. mRNA	UBE3A	-0.466884	12.3614	-5.95053	0.00832413	1.85877
104725	Sus scrofa FKBP1A-like (LOC654323). mRNA	LOC654323	-0.746762	12.2358	-5.94046	0.0084152	1.84397
101530	Homo sapiens transmembrane protein 23 (TMEM23). mRNA	TMEM23	0.373413	11.5619	5.93417	0.00845783	1.92304
200763	Homo sapiens sorbin and SH3 domain containing 2 (SORBS2). transcript variant 2. mRNA	SORBS2	0.390224	10.9712	5.92917	0.00848406	1.88699
103095	Sus scrofa secreted phosphoprotein 24 (SPP2). mRNA	SPP2	0.36291	10.9332	5.91963	0.00857065	1.82428
215816	Homo sapiens chimerin (chimaerin) 2 (CHN2). mRNA	CHN2	-0.462167	11.3562	-5.91216	0.008591	1.79785
103021	Homo sapiens hydroxysteroid (17-beta) dehydrogenase 13 (HSD17B13). mRNA	HSD17B13	0.593193	11.3535	5.91326	0.008591	1.83393
102412	Homo sapiens phosphodiesterase 4B. cAMP-specific (phosphodiesterase E4 dunce homolog. Drosophila) (PDE4B). transcript variant a. mRNA	PDE4B	0.679401	11.1886	5.9048	0.00862296	1.78621
209494	Homo sapiens Rac/Cdc42 guanine nucleotide exchange factor (GEF) 6 (ARHGEF6). mRNA	ARHGEF6	0.511157	11.4853	5.90389	0.00862296	1.80879
220436	220436		-0.689852	11.5633	-5.89776	0.00862704	1.80809
204907	Sus scrofa salivary lipocalin (SAL1). mRNA	SAL1	-0.518206	11.6419	-5.89959	0.00862704	1.81422
208374	Homo sapiens WD repeat domain 42A (WDR42A). mRNA	WDR42A	0.43219	11.0558	5.882	0.00880163	1.76375
205317	Homo sapiens bromodomain adjacent to zinc finger domain. 2A (BAZ2A). mRNA	BAZ2A	0.397344	11.1587	5.87135	0.00887616	1.73516
104697	Homo sapiens RUN and FYVE domain containing 3 (RUFY3). transcript variant 2. mRNA	RUFY3	0.549162	11.5533	5.87085	0.00887616	1.73466
215968	215968		-0.429507	11.2686	-5.86581	0.00890664	1.77277
102939	Homo sapiens extracellular matrix protein 1 (ECM1). transcript variant 1. mRNA	ECM1	-0.614617	11.6186	-5.85448	0.00890776	1.70643
202354	Homo sapiens toll-like receptor adaptor molecule 2 (TICAM2). mRNA	TICAM2	-0.393449	10.7724	-5.85806	0.00890776	1.7387
217988	Mus musculus Brca1 associated protein 1 (Bap1). mRNA	Bap1	-0.458393	10.8838	-5.85573	0.00890776	1.79528
215294	Sus scrofa soluble epoxide hydrolase (LOC414425). mRNA	LOC414425	0.374576	11.2105	5.85553	0.00890776	1.81697
218482	Homo sapiens integrin. alpha 6 (ITGA6). mRNA	ITGA6	0.40054	11.0151	5.85112	0.0089159	1.70999
209455	PREDICTED: Homo sapiens hypothetical protein FLJ13305 (FLJ13305). mRNA	FLJ13305	0.437454	11.1889	5.84578	0.00895179	1.70636
202992	PREDICTED: Homo sapiens hypothetical LOC401210 (LOC401210). mRNA	LOC401210	0.363443	11.0827	5.82497	0.00920814	1.67935
213463	Homo sapiens retinoblastoma-like 1 (p107) (RBL1). transcript variant 2. mRNA	RBL1	0.456583	10.9195	5.81436	0.00928271	1.6566
217549	PREDICTED: Canis familiaris similar to lysosomal-associated transmembrane protein 4 beta (LOC475042). mRNA	LOC475042	0.82276	11.8688	5.81606	0.00928271	1.64525
215700	Homo sapiens catenin (cadherin-associated protein). delta 2 (neural plakophilin-related arm-repeat protein) (CTNND2). mRNA	CTNND2	-0.334428	11.4194	-5.80591	0.00928714	1.64888
206706	Homo sapiens oligophrenin 1 (OPHN1). mRNA	OPHN1	0.467115	11.7041	5.81093	0.00928714	1.63791
102710	Sus scrofa cytochrome P450 3A39 (CYP3A39). mRNA	CYP3A39	0.840848	11.2953	5.80328	0.00928714	1.633
204354	Sus scrofa organic cation transporter 1 (OCT1). mRNA	2006-10-01	0.665479	11.6256	5.80344	0.00928714	1.64464
104799	Homo sapiens nudix (nucleoside diphosphate linked moiety X)-type motif 5 (NUDT5). mRNA	NUDT5	0.617174	11.5083	5.79278	0.00940207	1.62301
103162	Homo sapiens apolipoprotein H (beta-2-glycoprotein I) (APOH). mRNA	APOH	0.589495	11.5366	5.78824	0.00943008	1.61343
207775	207775		0.468236	11.0571	5.77905	0.00951285	1.615
200301	Homo sapiens collagen. type IV. alpha 5 (Alport syndrome) (COL4A5). transcript variant 2. mRNA	COL4A5	0.797302	11.4037	5.77741	0.00951285	1.73303
103020	Sus scrofa h1-calponin (CNN1). mRNA	CNN1	-0.661948	12.8317	-5.72941	0.0102179	1.50752
205013	Homo sapiens modifier of the HERG potassium channel (KCR1). mRNA	KCR1	0.570939	11.8092	5.71615	0.0103654	1.56367
102619	PREDICTED: Bos taurus similar to UDP-glucuronosyltransferase 2B7 precursor (UDPGT) (3.4-catechol estrogen specific) (UDPGTh-2) (LOC515173). mRNA	LOC515173	0.419238	11.5227	5.71289	0.0103654	1.50956
202939	Sus scrofa 18S ribosomal RNA (LOC448984)	LOC448984	0.645504	12.0067	5.7126	0.0103654	1.57857
218276	Sus scrofa IgG heavy chain (LOC396781). mRNA	LOC396781	-0.555159	10.8641	-5.69826	0.0105604	1.51944
219080	219080		-0.478852	11.0638	-5.69112	0.0106375	1.52289
215663	Sus scrofa complement cytolysis inhibitor (CLU). mRNA	CLU	0.807382	12.1179	5.68817	0.0106446	1.4401
217904	217904		-0.512137	10.967	-5.66709	0.0109625	1.43392
211490	Homo sapiens integrin. alpha M (complement component receptor 3. alpha: also known as CD11b (p170). macrophage antigen alpha polypeptide) (ITGAM). mRNA	ITGAM	-0.345427	11.1442	-5.66154	0.0109757	1.50551
219524	Homo sapiens mediator of RNA polymerase II transcription. subunit 18 homolog (yeast) (MED18). mRNA	MED18	-0.483511	10.9176	-5.66133	0.0109757	1.40674
218051	Homo sapiens KIAA1160 protein (KIAA1160). mRNA	KIAA1160	-0.400129	11.2253	-5.65388	0.0110627	1.41103
100756	100756		0.439122	11.1255	5.64801	0.0111226	1.41279
215208	215208		0.415044	12.1141	5.64085	0.011206	1.40706
216054	Homo sapiens neurexin 3 (NRXN3). transcript variant beta. mRNA	NRXN3	-0.415931	11.2133	-5.63635	0.0112426	1.38331
209204	209204		-0.416261	11.7545	-5.63379	0.0112447	1.37422
211485	Homo sapiens dipeptidylpeptidase 7 (DPP7). mRNA	DPP7	-0.836696	11.7698	-5.62279	0.0113994	1.3542
205322	205322		0.464698	11.8178	5.6146	0.0115047	1.35496
209437	209437		0.439265	11.1276	5.59586	0.0117781	1.29463
100494	Sus scrofa mitochondrial solute carrier family 25 member 6 (SLC25A6). mRNA	SLC25A6	0.486888	11.0796	5.59508	0.0117781	1.3126
206044	206044		0.460796	11.3018	5.5803	0.0120137	1.26524
215372	PREDICTED: Bos taurus similar to Microtubule-associated protein RP/EB family member 2 (APC-binding protein EB2) (End-binding protein 2) (EB2). transcript variant 1 (LOC510159). mRNA	LOC510159	-0.426314	11.1721	-5.57434	0.0120829	1.26293
207125	Homo sapiens RAD51 homolog (RecA homolog. E. coli) (S. cerevisiae) (RAD51). transcript variant 1. mRNA	RAD51	-0.432683	10.9292	-5.56738	0.0121416	1.33769
101509	Sus scrofa ribosomal protein SA (RPSA). mRNA	RPSA	-0.378584	11.8338	-5.5666	0.0121416	1.3005
217808	217808		-0.396189	10.677	-5.5515	0.0123923	1.21826
211430	Homo sapiens similar to RIKEN cDNA B230118G17 gene (MGC19604). transcript variant 1. mRNA	MGC19604	-0.315324	10.6434	-5.5463	0.0124494	1.26179
216801	Homo sapiens COX15 homolog. cytochrome c oxidase assembly protein (yeast) (COX15). nuclear gene encoding mitochondrial protein. transcript variant 1. mRNA	COX15	-0.500121	11.71	-5.54291	0.0124708	1.25067
102840	Homo sapiens sorbitol dehydrogenase (SORD). mRNA	SORD	0.412772	11.7285	5.53843	0.0125142	1.27947
103408	Homo sapiens GPI-anchored membrane protein 1 (GPIAP1). transcript variant 1. mRNA	GPIAP1	0.441432	11.0099	5.53189	0.0125996	1.19243
200031	200031		-0.38287	10.8237	-5.51678	0.0127143	1.22513
104727	Homo sapiens craniofacial development protein 1 (CFDP1). mRNA	CFDP1	0.474984	11.2674	5.51234	0.0127143	1.16848
212058	Homo sapiens HECT. C2 and WW domain containing E3 ubiquitin protein ligase 1 (HECW1). mRNA	HECW1	0.397547	10.9644	5.51039	0.0127143	1.15102
210900	Homo sapiens hypothetical protein MGC52423 (MGC52423). mRNA	MGC52423	0.324845	10.8691	5.51761	0.0127143	1.22445
204785	Homo sapiens nudix (nucleoside diphosphate linked moiety X)-type motif 9 (NUDT9). transcript variant 3. mRNA	NUDT9	-0.401728	11.1346	-5.51333	0.0127143	1.18307
101520	PREDICTED: Homo sapiens similar to RIKEN cDNA 5830415L20 (LOC401015). mRNA	LOC401015	0.526377	11.3633	5.5176	0.0127143	1.20072
205009	Sus scrofa somatostatin receptor subtype 5 (SST5). mRNA	SST5	0.323273	12.8243	5.52372	0.0127143	1.19757
102954	PREDICTED: Bos taurus similar to HESB like domain containing 1 (LOC613290). mRNA	LOC613290	-0.51683	11.7237	-5.50807	0.0127162	1.16926
206043	Homo sapiens Rho GTPase activating protein 5 (ARHGAP5). transcript variant 2. mRNA	ARHGAP5	0.395909	11.1782	5.5049	0.0127356	1.22596
102682	Sus scrofa serum amyloid P component (APCS). mRNA	APCS	-0.630277	12.1496	-5.50215	0.0127465	1.17208
219964	219964		-0.36827	10.9307	-5.49038	0.0128988	1.16906
220112	Homo sapiens G protein-coupled receptor 109A (GPR109A). mRNA	GPR109A	-0.3685	10.4653	-5.4911	0.0128988	1.1515
219428	Homo sapiens chromosome 1 open reading frame 86 (C1orf86). mRNA	C1orf86	-0.373367	10.5056	-5.48711	0.0129105	1.16707
103311	Homo sapiens coenzyme Q2 homolog. prenyltransferase (yeast) (COQ2). mRNA	COQ2	0.394616	11.3949	5.48545	0.0129105	1.13367
209668	Homo sapiens RER1 retention in endoplasmic reticulum 1 homolog (S. cerevisiae) (RER1). mRNA	RER1	0.368289	10.4439	5.48069	0.0129193	1.19292
209375	Sus scrofa FKBP1A-like (LOC654323). mRNA	LOC654323	-0.334122	11.2109	-5.48248	0.0129193	1.14899
100069	Homo sapiens lactate dehydrogenase B (LDHB). mRNA	LDHB	0.410147	10.9813	5.45773	0.0133607	1.12458
210382	Homo sapiens RAB22A. member RAS oncogene family (RAB22A). mRNA	RAB22A	0.517274	11.1291	5.44324	0.0136304	1.07463
103385	103385		0.396408	11.3149	5.43863	0.0136381	1.07917
216948	Homo sapiens myeloproliferative leukemia virus oncogene (MPL). mRNA	MPL	-0.342491	10.9316	-5.43926	0.0136381	1.04647
213329	Homo sapiens dynein. axonemal. heavy polypeptide 17 (DNAH17). mRNA	DNAH17	0.342719	11.0391	5.43508	0.0136697	1.04587
203084	Homo sapiens dpy-30-like protein (LOC84661). mRNA	LOC84661	-0.309385	10.8835	-5.41743	0.0140185	1.07919
220028	Homo sapiens chromobox homolog 3 (HP1 gamma homolog. Drosophila) (CBX3). transcript variant 1. mRNA	CBX3	1.33896	11.1142	5.40786	0.0141893	1.02584
220286	220286		-0.420148	11.0039	-5.39946	0.0143355	0.989922
208178	208178		0.430848	11.303	5.39134	0.01444	1.03563
204411	Homo sapiens complement factor H-related 2 (CFHL2). mRNA	CFHL2	0.550925	11.5569	5.39084	0.01444	0.990526
218812	Homo sapiens lamin A/C (LMNA). transcript variant 1. mRNA	LMNA	0.570537	11.5703	5.38327	0.0145698	0.984147
104356	Homo sapiens ribosomal protein S11 (RPS11). mRNA	RPS11	0.378895	11.3136	5.37148	0.0148023	1.01562
216813	216813		0.343507	10.9365	5.36565	0.0148443	1.04668
103376	Homo sapiens hydroxysteroid (17-beta) dehydrogenase 13 (HSD17B13). mRNA	HSD17B13	0.483628	11.3617	5.36566	0.0148443	0.94887
207273	Sus scrofa FKBP1A-like (LOC654323). mRNA	LOC654323	0.38309	12.2873	5.35975	0.0149383	0.903528
215016	Homo sapiens homeodomain interacting protein kinase 4 (HIPK4). mRNA	HIPK4	-0.370711	10.9811	-5.35575	0.0149395	0.956146
218058	Homo sapiens tetratricopeptide repeat domain 1 (TTC1). mRNA	TTC1	-0.354732	11.1255	-5.35565	0.0149395	0.941434
210626	Sus scrofa cytoplasmic light-chain dynein (LC8). mRNA	LC8	-0.371479	11.0661	-5.34807	0.0150758	0.9455
204780	Homo sapiens paxillin (PXN). mRNA	PXN	-0.443114	11.7984	-5.34364	0.0151354	0.883622
100567	100567		0.579748	11.1783	5.32905	0.0153998	0.875967
216634	Homo sapiens ATP synthase. H+ transporting. mitochondrial F1 complex. epsilon subunit (ATP5E). nuclear gene encoding mitochondrial protein. mRNA	ATP5E	-0.355005	11.2275	-5.3296	0.0153998	0.869218
220691	Sus scrofa epididymis-specific glutathione peroxidase 23kDa subunit (GPX5). mRNA	GPX5	0.352545	11.6142	5.32284	0.0155067	0.857399
103008	Sus scrofa translationally controlled tumor protein (TCTP). mRNA	TCTP	0.371914	12.323	5.31942	0.0155434	0.835439
220383	Mus musculus Brca1 associated protein 1 (Bap1). mRNA	Bap1	0.301583	11.2497	5.31196	0.0156838	0.882677
219244	Sus scrofa NADPH oxidase light chain subunit (GP22-PHOX). mRNA	GP22-PHOX	-0.476817	11.1207	-5.30541	0.015802	0.83683
213079	PREDICTED: Homo sapiens hypothetical protein LOC126075 (LOC126075). mRNA	LOC126075	0.45817	11.9842	5.29597	0.0159462	0.81024
218564	Sus scrofa CD8 antigen beta polypeptide (CD8B). mRNA	CD8B	-0.487819	10.7374	-5.29784	0.0159462	0.86606
212227	Homo sapiens activin A receptor. type IIA (ACVR2A). mRNA	ACVR2A	-0.321398	10.6278	-5.28925	0.0160715	0.886294
215619	215619		0.701765	13.7177	5.2842	0.0161539	0.79071
211740	211740		-0.336572	10.9913	-5.2788	0.0162464	0.848199
204332	Homo sapiens C-type lectin domain family 12. member A (CLEC12A). transcript variant 3. mRNA	CLEC12A	0.298518	10.9946	5.27455	0.0163088	0.796151
207172	Homo sapiens cullin 5 (CUL5). mRNA	CUL5	0.432976	11.3613	5.26788	0.0164368	0.793875
210025	Sus scrofa alpha-1-antichymotrypsin 2 (SERPINA3-2). mRNA	SERPINA3-2	-1.10636	13.1309	-5.25759	0.016613	0.747497
211783	Sus scrofa pyridoxal kinase (PDXK). mRNA	PDXK	0.353454	10.8847	5.2577	0.016613	0.849538
204396	Sus scrofa haptoglobin alpha 1S (HP). mRNA	HP	-0.659631	13.3928	-5.24184	0.0169964	0.705773
102636	Sus scrofa arginase I (ARG1). mRNA	ARG1	-0.760293	12.9182	-5.23723	0.0170729	0.720367
217687	Homo sapiens chromosome 13 open reading frame 18 (C13orf18). mRNA	C13orf18	-0.433603	10.9217	-5.23291	0.0171416	0.690805
220269	Homo sapiens TNFRSF1A-associated via death domain (TRADD). transcript variant 2. mRNA	TRADD	0.448661	10.9658	5.2274	0.0172448	0.689884
215836	215836		0.339107	11.4605	5.22196	0.0172814	0.772495
102915	Homo sapiens group-specific component (vitamin D binding protein) (GC). mRNA	GC	0.581413	12.314	5.22254	0.0172814	0.675867
211497	Sus scrofa tropomyosin 3 (TPM3). mRNA	TPM3	0.326391	11.1047	5.22055	0.0172814	0.730052
209024	209024		0.434179	11.0582	5.21753	0.0173147	0.682576
219560	219560		0.358337	10.8283	5.21189	0.0174238	0.655498
217654	217654		0.436594	11.4738	5.20491	0.0174678	0.68603
101456	Homo sapiens transmembrane protein 77 (TMEM77). mRNA	TMEM77	-0.35074	11.3583	-5.20488	0.0174678	0.653468
208181	PREDICTED: Bos taurus similar to lymphotoxin-beta isoform a. transcript variant 2 (LOC529757). mRNA	LOC529757	0.484385	11.0982	5.20611	0.0174678	0.655028
208505	208505		0.357061	11.468	5.19516	0.0176975	0.722894
213544	213544		-0.371937	12.9186	-5.19193	0.0177393	0.659326
208792	Homo sapiens solute carrier family 7. (cationic amino acid transporter. y+ system) member 11 (SLC7A11). mRNA	SLC7A11	0.379306	11.1664	5.18159	0.0179918	0.622217
217002	Homo sapiens germinal center expressed transcript 2 (GCET2). transcript variant 1. mRNA	GCET2	-0.365049	11.3476	-5.17798	0.0180457	0.610448
204123	204123		0.384489	11.0875	5.1754	0.0180694	0.604307
100559	Sus scrofa translationally controlled tumor protein (TCTP). mRNA	TCTP	0.355042	12.0091	5.16963	0.0181892	0.586143
201555	Sus scrofa FKBP1A-like (LOC654323). mRNA	LOC654323	-0.675638	11.6854	-5.16336	0.0183251	0.585423
105248	Homo sapiens cornichon homolog (Drosophila) (CNIH). transcript variant 1. mRNA	CNIH	-0.432861	11.1829	-5.15937	0.0183927	0.671742
102480	Homo sapiens aldo-keto reductase family 1. member D1 (delta 4-3-ketosteroid-5-beta-reductase) (AKR1D1). mRNA	AKR1D1	0.450717	11.5644	5.15729	0.0184024	0.606198
104877	104877		-1.0892	12.4074	-5.14997	0.0185729	0.551145
209165	209165		-0.410359	10.9358	-5.14819	0.0185736	0.567112
103161	103161		0.44954	11.5997	5.14539	0.0186061	0.592677
204607	PREDICTED: Homo sapiens hypothetical protein FLJ10707 (FLJ10707). mRNA	FLJ10707	-0.592038	11.686	-5.1434	0.0186138	0.540043
205994	Homo sapiens HMT1 hnRNP methyltransferase-like 3 (S. cerevisiae) (HRMT1L3). mRNA	HRMT1L3	0.43214	11.6135	5.14144	0.0186206	0.562494
212303	212303		-0.381954	11.2116	-5.12672	0.0189722	0.549237
102625	Homo sapiens plasminogen (PLG). mRNA	PLG	0.390002	11.5759	5.1277	0.0189722	0.52414
104623	Homo sapiens ribonuclease P 14kDa subunit (RPP14). mRNA	RPP14	-0.374335	11.9368	-5.11943	0.019149	0.549997
216597	216597		-0.488113	13.1284	-5.11489	0.0192391	0.527003
218464	Homo sapiens LSM4 homolog. U6 small nuclear RNA associated (S. cerevisiae) (LSM4). mRNA	LSM4	-0.508126	11.0181	-5.11156	0.0192911	0.517846
104407	Homo sapiens cytochrome c oxidase subunit VIIb (COX7B). nuclear gene encoding mitochondrial protein. mRNA	COX7B	0.35886	11.5871	5.09718	0.0197027	0.48238
219248	PREDICTED: Bos taurus similar to chromosome 3 open reading frame 10 (LOC540092). mRNA	LOC540092	-0.575085	10.7694	-5.09187	0.019822	0.452765
101964	Homo sapiens TAR DNA binding protein (TARDBP). mRNA	TARDBP	0.371813	11.0488	5.08961	0.0198408	0.479257
220394	220394		-0.372892	10.8353	-5.08339	0.0199128	0.473151
206334	Homo sapiens adaptor-related protein complex 3. beta 1 subunit (AP3B1). mRNA	AP3B1	-0.393294	11.1176	-5.0824	0.0199128	0.462685
201307	Homo sapiens eukaryotic translation elongation factor 1 alpha 1 (EEF1A1). mRNA	EEF1A1	0.577721	11.1852	5.08267	0.0199128	0.460173
220016	Homo sapiens integral membrane protein 1 (ITM1). mRNA	ITM1	-0.309722	10.287	-5.07904	0.0199688	0.468743
218452	Homo sapiens proteasome (prosome. macropain) 26S subunit. ATPase. 6 (PSMC6). mRNA	PSMC6	-0.363062	11.2702	-5.06471	0.0203959	0.437299
212386	Homo sapiens EPH receptor A3 (EPHA3). transcript variant 1. mRNA	EPHA3	-0.365051	11.302	-5.05915	0.0204342	0.431167
104551	Homo sapiens sortilin 1 (SORT1). mRNA	SORT1	-0.339894	11.2401	-5.06017	0.0204342	0.404092
103276	PREDICTED: Canis familiaris similar to Proliferation-associated protein 2G4 (Cell cycle protein p38-2G4 homolog) (hG4-1) (LOC474396). mRNA	LOC474396	0.303493	10.6243	5.05862	0.0204342	0.413705
201632	PREDICTED: Pan troglodytes LOC460738 (LOC460738). mRNA	LOC460738	-0.313267	10.6196	-5.05652	0.0204497	0.425163
215801	215801		-0.398014	10.9739	-5.04844	0.0206712	0.43311
201108	Homo sapiens COMM domain containing 5 (COMMD5). mRNA	COMMD5	0.280505	12.2157	5.04359	0.0207369	0.414743
206805	Sus scrofa FKBP1A-like (LOC654323). mRNA	LOC654323	0.588377	11.6233	5.04329	0.0207369	0.389191
104295	Homo sapiens transgelin 2 (TAGLN2). mRNA	TAGLN2	0.351757	11.5731	5.03965	0.0208069	0.434681
200768	Homo sapiens KIAA0240 (KIAA0240). mRNA	KIAA0240	0.416543	13.1133	5.03228	0.0210081	0.383622
206198	Homo sapiens dachshund homolog 1 (Drosophila) (DACH1). transcript variant 2. mRNA	DACH1	0.569838	11.2919	5.02964	0.0210442	0.391966
219908	Homo sapiens zinc finger protein 3 homolog (mouse) (ZFP3). mRNA	ZFP3	-0.711509	11.2389	-5.01851	0.021383	0.381253
216680	Homo sapiens yrdC domain containing (E.coli) (YRDC). mRNA	YRDC	-0.369374	11.2345	-5.01643	0.0214001	0.32434
211371	Mus musculus Brca1 associated protein 1 (Bap1). mRNA	Bap1	0.311625	10.994	5.00617	0.0217138	0.392717
200355	PREDICTED: Homo sapiens v-myb myeloblastosis viral oncogene homolog (avian)-like 1 (MYBL1). mRNA	MYBL1	-0.392778	11.1172	-5.00452	0.0217155	0.303996
208726	Homo sapiens sperm associated antigen 16 (SPAG16). transcript variant 1. mRNA	SPAG16	0.62388	11.5701	4.99977	0.0218314	0.295863
201386	Sus scrofa testis enhanced gene transcript (TEGT). mRNA	TEGT	0.465683	11.3239	4.99712	0.0218705	0.301052
219110	219110		0.503772	12.9142	4.98366	0.0222526	0.284132
219620	Homo sapiens fibulin 1 (FBLN1). transcript variant D. mRNA	FBLN1	-0.48272	11.5644	-4.98406	0.0222526	0.2903
201893	201893		-0.326632	10.9025	-4.98047	0.0222608	0.291808
218599	218599		0.415195	12.3429	4.97875	0.0222608	0.311793
204096	Homo sapiens SAFB-like. transcription modulator (SLTM). transcript variant 2. mRNA	SLTM	-0.288366	11.3957	-4.97912	0.0222608	0.336559
213717	Mus musculus leupaxin (Lpxn). mRNA	Lpxn	-0.326958	11.0107	-4.97422	0.022314	0.311604
209109	Sus scrofa FKBP1A-like (LOC654323). mRNA	LOC654323	0.766029	11.8772	4.97433	0.022314	0.261069
215376	Bos taurus cathepsin B (CTSB). mRNA	CTSB	0.778541	11.734	4.96571	0.0225772	0.246742
201706	Homo sapiens histone 1. H2bl (HIST1H2BL). mRNA	HIST1H2BL	0.315283	11.437	4.96209	0.0226562	0.252286
103097	Sus scrofa ovarian and testicular apolipoprotein N (ApoN). mRNA	ApoN	-0.725849	11.7034	-4.95392	0.022911	0.229237
209887	209887		0.40154	10.9202	4.94895	0.0230445	0.244638
212398	Homo sapiens heterogeneous nuclear ribonucleoprotein M (HNRPM). transcript variant 2. mRNA	HNRPM	-0.537377	11.3639	-4.94648	0.0230808	0.205572
209680	PREDICTED: Bos taurus similar to PHD finger protein 11 (BRCA1-C terminus associated protein) (NY-REN-34 antigen) (LOC513331). mRNA	LOC513331	-0.353329	10.9724	-4.93961	0.0232903	0.192772
208330	Homo sapiens zinc finger protein 704 (ZNF704). mRNA	ZNF704	0.371065	11.1864	4.93603	0.0233713	0.231076
210636	Homo sapiens splicing factor. arginine/serine-rich 16 (suppressor-of-white-apricot homolog. Drosophila) (SFRS16). mRNA	SFRS16	-0.308999	11.0568	-4.9329	0.0234315	0.243258
211914	Homo sapiens synapsin I (SYN1). transcript variant Ia. mRNA	SYN1	0.427239	10.8387	4.93148	0.0234315	0.231209
201658	Homo sapiens actin filament associated protein (AFAP). transcript variant 2. mRNA	AFAP	0.402415	11.1279	4.92909	0.0234665	0.182531
101027	Homo sapiens tumor suppressor candidate 4 (TUSC4). mRNA	TUSC4	0.399291	11.2157	4.91918	0.0238025	0.214242
221288	Homo sapiens DNA cross-link repair 1C (PSO2 homolog. S. cerevisiae) (DCLRE1C). transcript variant c. mRNA	DCLRE1C	-0.554152	11.4978	-4.91323	0.0239822	0.193256
203696	Homo sapiens cereblon (CRBN). mRNA	CRBN	0.342503	11.1802	4.90138	0.0244065	0.155415
219893	Homo sapiens ethanolamine kinase 1 (ETNK1). mRNA	ETNK1	0.356912	10.7305	4.89811	0.0244803	0.208675
203060	203060		-0.312719	10.9995	-4.89477	0.0244959	0.164851
103379	Homo sapiens phospholipase A2. group IVA (cytosolic. calcium-dependent) (PLA2G4A). mRNA	PLA2G4A	-0.855909	12.82	-4.89607	0.0244959	0.11786
220051	Homo sapiens tektin 4 (TEKT4). mRNA	TEKT4	-0.376997	10.7519	-4.89268	0.0245213	0.175488
212702	Homo sapiens dehydrogenase/reductase (SDR family) member 7B (DHRS7B). mRNA	DHRS7B	-0.330401	10.9046	-4.88762	0.0246711	0.138625
103312	103312		1.57499	12.0874	4.87947	0.0248903	0.0906239
217209	217209		0.292913	10.9951	4.88088	0.0248903	0.17723
212288	212288		-0.529184	13.5613	-4.87206	0.025143	0.0823355
204448	Homo sapiens amine oxidase. copper containing 2 (retina-specific) (AOC2). transcript variant 2. mRNA	AOC2	0.482614	11.7517	4.86073	0.0254425	0.0594432
103334	Homo sapiens archain 1 (ARCN1). mRNA	ARCN1	-0.28329	10.9149	-4.86191	0.0254425	0.148702
202691	Homo sapiens MAP/microtubule affinity-regulating kinase 1 (MARK1). mRNA	MARK1	-0.350148	11.0641	-4.86203	0.0254425	0.0643478
217067	217067		-0.299239	11.2901	-4.85628	0.0255089	0.106304
102578	Sus scrofa glutathione S-transferase (GSTA2). mRNA	GSTA2	0.357263	11.2651	4.85488	0.0255089	0.0532114
103771	Sus scrofa tumor rejection antigen (gp96) 1 (TRA1). mRNA	TRA1	-0.403547	11.2353	-4.85665	0.0255089	0.0547652
204419	204419		-0.366264	11.2261	-4.85295	0.0255304	0.0858621
201137	201137		0.398883	11.0337	4.84764	0.0256951	0.0346141
200278	Homo sapiens golgi phosphoprotein 3 (coat-protein) (GOLPH3). mRNA	GOLPH3	-0.325288	11.1179	-4.8444	0.0256951	0.0696269
100189	Homo sapiens vacuolar protein sorting 13A (yeast) (VPS13A). transcript variant C. mRNA	VPS13A	0.370894	11.1469	4.84348	0.0256951	0.0618947
104671	Sus scrofa long-chain acyl-CoA dehydrogenase (ACADL). mRNA	ACADL	-0.786265	11.8548	-4.84581	0.0256951	0.0340517
215990	Homo sapiens immunoglobulin superfamily. member 4D (IGSF4D). mRNA	IGSF4D	0.422306	11.2097	4.84003	0.0257839	0.067427
102786	102786		0.353583	11.0513	4.83631	0.0258857	0.0331582
211557	211557		-0.320943	10.908	-4.83197	0.0260155	0.0555426
211448	Homo sapiens golgi phosphoprotein 3-like (GOLPH3L). mRNA	GOLPH3L	0.4309	10.9089	4.82468	0.0260518	0.0612372
206460	Homo sapiens purinergic receptor P2Y. G-protein coupled. 5 (P2RY5). mRNA	P2RY5	0.39188	11.1692	4.82905	0.0260518	0.0155953
101075	Homo sapiens UDP-N-acetyl-alpha-D-galactosamine:polypeptide N-acetylgalactosaminyltransferase 11 (GalNAc-T11) (GALNT11). mRNA	GALNT11	0.347522	11.1263	4.82746	0.0260518	0.0212596
100750	Homo sapiens zinc finger protein 265 (ZNF265). transcript variant 1. mRNA	ZNF265	0.316887	11.2831	4.82535	0.0260518	0.0637809
205618	PREDICTED: Mus musculus RIKEN cDNA C230094A16 gene (C230094A16Rik). mRNA	C230094A16Rik	0.302405	11.377	4.82417	0.0260518	0.142259
103364	Sus scrofa sulfotransferase family. cytosolic. 2A. dehydroepiandrosterone (DHEA)-preferring. member 1 (SULT2A1). mRNA	SULT2A1	0.470848	11.69	4.81984	0.026183	0.00494615
218225	Homo sapiens ribosomal protein L7-like 1 (RPL7L1). mRNA	RPL7L1	0.386991	11.0079	4.81202	0.0264719	-0.0144755
211835	211835		0.320985	11.0233	4.80665	0.0264951	0.0682477
101459	Homo sapiens CREB binding protein (Rubinstein-Taybi syndrome) (CREBBP). mRNA	CREBBP	0.408371	10.9758	4.80718	0.0264951	0.00350101
212723	Mus musculus Brca1 associated protein 1 (Bap1). mRNA	Bap1	-0.341267	10.9032	-4.80466	0.0264951	0.00655897
211299	PREDICTED: Bos taurus similar to CG12379-PA (LOC514124). mRNA	LOC514124	0.324581	10.9199	4.8051	0.0264951	-0.0101639
212065	PREDICTED: Homo sapiens plexin A4 (PLXNA4). mRNA	PLXNA4	-0.355046	11.5057	-4.80686	0.0264951	-0.0256886
104016	Homo sapiens CD52 antigen (CAMPATH-1 antigen) (CD52). mRNA	CD52	0.49462	11.128	4.80096	0.0266006	-0.041868
200450	Homo sapiens CCR4-NOT transcription complex. subunit 4 (CNOT4). transcript variant 1. mRNA	CNOT4	0.383055	11.0001	4.79757	0.0266935	-0.0381741
208271	208271		-0.380789	12.6375	-4.78638	0.0271024	-0.0607823
216368	Homo sapiens ribosomal protein S5 (RPS5). mRNA	RPS5	-0.346681	10.8563	-4.78597	0.0271024	0.0364836
213328	PREDICTED: Homo sapiens chromosome 10 open reading frame 112 (C10orf112). mRNA	C10orf112	0.364855	11.2468	4.78379	0.0271409	-0.045907
220385	Mus musculus Brca1 associated protein 1 (Bap1). mRNA	Bap1	-0.311842	10.9028	-4.78167	0.0271769	-0.0223933
216737	Homo sapiens hexamethylene bis-acetamide inducible 1 (HEXIM1). mRNA	HEXIM1	0.51976	11.559	4.77605	0.0273767	-0.0898971
102223	Homo sapiens transmembrane protein 47 (TMEM47). mRNA	TMEM47	-0.31229	11.2411	-4.77212	0.0274986	-0.0942131
206436	206436		0.358938	11.4028	4.76149	0.0279398	-0.0252441
100946	100946		-0.34491	11.312	-4.75238	0.0279836	-0.117346
217340	217340		-0.466783	11.1377	-4.75134	0.0279836	-0.124696
104343	Homo sapiens chloride intracellular channel 1 (CLIC1). mRNA	CLIC1	-0.342124	11.1636	-4.75411	0.0279836	-0.0730561
210397	Homo sapiens hexamthylene bis-acetamide inducible 2 (HEXIM2). mRNA	HEXIM2	-0.438673	11.1306	-4.75425	0.0279836	-0.109838
221178	Homo sapiens KIAA0564 protein (KIAA0564). transcript variant 1. mRNA	KIAA0564	-0.29502	10.956	-4.75251	0.0279836	-0.0654867
219703	Homo sapiens platelet-activating factor acetylhydrolase 2. 40kDa (PAFAH2). mRNA	PAFAH2	0.299594	13.2061	4.75786	0.0279836	-0.0396048
103424	Sus scrofa FKBP1A-like (LOC654323). mRNA	LOC654323	-0.448439	12.8484	-4.75174	0.0279836	-0.0911849
103275	Homo sapiens G-rich RNA sequence binding factor 1 (GRSF1). mRNA	GRSF1	0.268546	10.9221	4.74907	0.0280301	-0.121358
219594	Homo sapiens SP110 nuclear body protein (SP110). transcript variant a. mRNA	SP110	-0.448101	11.1424	-4.7421	0.0283035	-0.0989863
212508	Homo sapiens TM2 domain containing 2 (TM2D2). transcript variant 1. mRNA	TM2D2	-0.327924	11.0306	-4.73907	0.0283876	-0.115113
212204	Homo sapiens protein tyrosine phosphatase. receptor type. S (PTPRS). transcript variant 2. mRNA	PTPRS	0.337182	10.9253	4.73708	0.0284216	-0.0652385
215684	215684		-0.774427	11.0635	-4.73277	0.0285407	-0.00705992
215304	Mus musculus Brca1 associated protein 1 (Bap1). mRNA	Bap1	0.515863	12.8552	4.73206	0.0285407	-0.159253
104266	Homo sapiens SMAD. mothers against DPP homolog 6 (Drosophila) (SMAD6). mRNA	SMAD6	0.327368	10.8689	4.72775	0.028626	-0.145483
219010	Sus scrofa complement regulator factor H (FH). mRNA	FH	-0.366059	12.2226	-4.72797	0.028626	-0.154727
204557	Homo sapiens RNA-binding region (RNP1. RRM) containing 2 (RNPC2). transcript variant 4. mRNA	RNPC2	-0.815931	12.0688	-4.72541	0.0286784	-0.174825
102083	Sus scrofa translationally controlled tumor protein (TCTP). mRNA	TCTP	0.333244	12.4128	4.72213	0.0287769	-0.14823
101661	101661		-0.327219	11.2765	-4.72078	0.0287804	-0.0664622
102980	Sus scrofa apolipoprotein C-III (APOC3). mRNA	APOC3	0.892798	11.6635	4.71676	0.0289167	-0.1886
211921	211921		-0.342153	11.0085	-4.70195	0.0295982	-0.121052
209718	209718		1.41583	12.23	4.69956	0.0296555	-0.223252
216965	Homo sapiens cytokine receptor-like factor 3 (CRLF3). mRNA	CRLF3	-0.346259	10.9137	-4.6911	0.0299601	-0.194289
217480	PREDICTED: Bos taurus similar to SMF protein. transcript variant 3 (LOC509419). mRNA	LOC509419	-0.352225	10.2831	-4.6922	0.0299601	-0.210746
102196	Sus scrofa FcgammaRIII a.1 (FCGR3B). mRNA	FCGR3B	-0.355412	10.8053	-4.68922	0.0299926	-0.224052
205305	Sus scrofa FKBP1A-like (LOC654323). mRNA	LOC654323	0.471644	11.0335	4.68791	0.0299956	-0.203168
205088	205088		0.328321	11.2527	4.68225	0.0300949	-0.224627
101549	Homo sapiens glioblastoma amplified sequence (GBAS). mRNA	GBAS	0.649615	11.439	4.68471	0.0300949	-0.201574
100213	Homo sapiens UDP glucuronosyltransferase 2 family. polypeptide B4 (UGT2B4). mRNA	UGT2B4	0.576137	11.2193	4.68249	0.0300949	-0.252225
211057	PREDICTED: Bos taurus hypothetical protein LOC618459 (LOC618459). mRNA	LOC618459	-0.313716	11.3838	-4.67751	0.0302769	-0.203251
102145	Homo sapiens synapse associated protein 1. SAP47 homolog (Drosophila) (SYAP1). mRNA	SYAP1	0.369389	11.0292	4.67485	0.0303515	-0.266497
220075	Homo sapiens nucleophosmin (nucleolar phosphoprotein B23. numatrin) (NPM1). transcript variant 3. mRNA	NPM1	-0.369719	10.8037	-4.67274	0.0303594	-0.269282
207529	Homo sapiens runt-related transcription factor 1 (acute myeloid leukemia 1: aml1 oncogene) (RUNX1). transcript variant 2. mRNA	RUNX1	0.279952	11.2307	4.671	0.0303594	-0.240231
102976	Homo sapiens UDP glucuronosyltransferase 2 family. polypeptide B15 (UGT2B15). mRNA	UGT2B15	-0.748009	11.755	-4.67104	0.0303594	-0.258368
211080	Homo sapiens CDK5 regulatory subunit associated protein 3 (CDK5RAP3). transcript variant 1. mRNA	CDK5RAP3	0.276615	11.1272	4.66843	0.0304297	-0.188908
202325	202325		-0.469018	11.3604	-4.66592	0.0304972	-0.215246
205132	Homo sapiens golgi SNAP receptor complex member 1 (GOSR1). transcript variant 1. mRNA	GOSR1	0.654669	11.4523	4.6585	0.0308253	-0.29514
206561	Homo sapiens lipase. member H (LIPH). mRNA	LIPH	-0.355065	11.2126	-4.65536	0.0309278	-0.234934
215581	Homo sapiens H3 histone. family 3B (H3.3B) (H3F3B). mRNA	H3F3B	-0.438872	11.145	-4.6496	0.0310415	-0.280881
219006	Homo sapiens tight junction protein 3 (zona occludens 3) (TJP3). mRNA	TJP3	0.342535	11.4807	4.65064	0.0310415	-0.301294
215085	PREDICTED: Homo sapiens similar to Dynamin-1 (D100) (Dynamin. brain) (B-dynamin) (LOC390604). mRNA	LOC390604	-0.466005	11.3276	-4.64987	0.0310415	-0.295801
105104	Homo sapiens deoxyhypusine synthase (DHPS). transcript variant 1. mRNA	DHPS	-0.376598	10.8279	-4.64803	0.0310606	-0.302739
104212	Homo sapiens Yip1 domain family. member 3 (YIPF3). mRNA	YIPF3	0.432067	11.1829	4.64274	0.0312806	-0.322775
221198	221198		-0.36	10.9231	-4.63898	0.0313925	-0.263337
100763	Homo sapiens BTB (POZ) domain containing 3 (BTBD3). transcript variant 1. mRNA	BTBD3	0.423992	11.0984	4.63828	0.0313925	-0.328352
206268	206268		0.568267	11.2894	4.63409	0.0314257	-0.299131
100287	Homo sapiens chromosome 20 open reading frame 55 (C20orf55). transcript variant 1. mRNA	C20orf55	-0.305314	11.8445	-4.63429	0.0314257	-0.337623
213506	Homo sapiens guanosine monophosphate reductase 2 (GMPR2). transcript variant 2. mRNA	GMPR2	0.344547	10.8255	4.6354	0.0314257	-0.308913
204512	Homo sapiens DORA reverse strand protein 1 (DREV1). mRNA	DREV1	-0.327489	11.5094	-4.62733	0.0316835	-0.298872
205094	Homo sapiens lipoprotein lipase (LPL). mRNA	LPL	0.286005	10.9886	4.62624	0.0316835	-0.319424
214032	PREDICTED: Homo sapiens similar to RIKEN cDNA 1110002H13 (LOC389827). mRNA	LOC389827	-0.460836	11.1004	-4.62581	0.0316835	-0.352519
201935	201935		-0.425197	12.1889	-4.62257	0.0317964	-0.320247
217404	Homo sapiens chromosome 1 open reading frame 66 (C1orf66). mRNA	C1orf66	-0.39086	10.9232	-4.61631	0.0318181	-0.35462
217291	Homo sapiens SCY1-like 3 (S. cerevisiae) (SCYL3). transcript variant 1. mRNA	SCYL3	-0.292426	10.7001	-4.61807	0.0318181	-0.353906
100102	Homo sapiens sodium channel. voltage-gated. type II. alpha 2 (SCN2A2). mRNA	SCN2A2	-0.35909	11.1167	-4.61749	0.0318181	-0.281894
201135	Homo sapiens ubiquinol-cytochrome c reductase. 6.4kDa subunit (UQCR). mRNA	UQCR	0.599083	11.977	4.6164	0.0318181	-0.369044
205251	Sus scrofa FKBP1A-like (LOC654323). mRNA	LOC654323	-0.33145	11.5194	-4.61765	0.0318181	-0.249935
215337	Homo sapiens hippocalcin like 4 (HPCAL4). mRNA	HPCAL4	-0.324408	11.1891	-4.61508	0.0318216	-0.363257
205265	Homo sapiens hypothetical protein FLJ13096 (FLJ13096). mRNA	FLJ13096	0.326804	11.2168	4.61064	0.032003	-0.336907
201149	201149		0.308396	11.04	4.60518	0.0322424	-0.353101
206155	PREDICTED: Homo sapiens similar to ribosomal protein L31 (LOC392487). mRNA	LOC392487	-0.302953	11.1058	-4.60224	0.0323421	-0.356289
213251	213251		-0.497965	11.8364	-4.59742	0.0325488	-0.402452
218509	Homo sapiens sepiapterin reductase (7.8-dihydrobiopterin:NADP+ oxidoreductase) (SPR). mRNA	SPR	-0.281048	10.8737	-4.59434	0.0326573	-0.275096
214319	PREDICTED: Canis familiaris similar to CCR4-NOT transcription complex. subunit 6-like isoform 1. transcript variant 1 (LOC487817). mRNA	LOC487817	0.262721	10.9325	4.5926	0.0326722	-0.386324
207063	PREDICTED: Mus musculus RIKEN cDNA A030005K14 gene (A030005K14Rik). misc RNA	A030005K14Rik	0.431574	11.8811	4.59178	0.0326722	-0.401462
220255	Sus scrofa iodotyrosine dehalogenase 1 (DEHAL1). mRNA	DEHAL1	-0.270821	10.6184	-4.58999	0.032709	-0.396824
102882	Homo sapiens 5.10-methenyltetrahydrofolate synthetase (5-formyltetrahydrofolate cyclo-ligase) (MTHFS). mRNA	MTHFS	-0.868403	13.4125	-4.58581	0.0327523	-0.422893
220333	Homo sapiens ARS2 protein (ARS2). transcript variant 1. mRNA	ARS2	-0.289708	11.1859	-4.58663	0.0327523	-0.378337
204979	Sus scrofa FKBP1A-like (LOC654323). mRNA	LOC654323	-0.654611	11.6159	-4.58727	0.0327523	-0.420324
207591	Sus scrofa galactose mutarotase (GALM). mRNA	GALM	0.42171	10.9402	4.58464	0.0327544	-0.38559
207884	Homo sapiens SEC31-like 1 (S. cerevisiae) (SEC31L1). transcript variant 2. mRNA	SEC31L1	0.382719	11.1165	4.58011	0.0329479	-0.418008
218343	218343		0.360392	10.7538	4.57709	0.0330564	-0.422254
215465	Homo sapiens guanine nucleotide binding protein (G protein). gamma 13 (GNG13). mRNA	GNG13	0.300463	11.9023	4.5753	0.0330941	-0.427599
215095	Homo sapiens soc-2 suppressor of clear homolog (C. elegans) (SHOC2). mRNA	SHOC2	-0.299492	10.3423	-4.56584	0.0333819	-0.44497
213892	Homo sapiens thyroid adenoma associated (THADA). transcript variant 1. mRNA	THADA	-0.293182	10.7894	-4.56772	0.0333819	-0.358854
100933	Homo sapiens titin-cap (telethonin) (TCAP). mRNA	TCAP	0.423263	10.9267	4.56675	0.0333819	-0.448086
200025	Sus scrofa FKBP1A-like (LOC654323). mRNA	LOC654323	0.363317	10.91	4.56806	0.0333819	-0.438496
218336	218336		0.653233	11.1261	4.56181	0.0335512	-0.405075
216932	216932		-0.574069	10.8678	-4.55937	0.0336289	-0.428329
103396	Homo sapiens fibrinogen beta chain (FGB). mRNA	FGB	-1.1924	12.3762	-4.55441	0.0337984	-0.478272
203945	Sus scrofa FKBP1A-like (LOC654323). mRNA	LOC654323	-0.326286	11.3114	-4.55426	0.0337984	-0.421637
103876	Homo sapiens phospholipase A2. group XIIA (PLA2G12A). mRNA	PLA2G12A	0.354703	10.318	4.54828	0.0339554	-0.455984
200396	Homo sapiens sorting nexin 7 (SNX7). transcript variant 2. mRNA	SNX7	0.369042	11.5894	4.54885	0.0339554	-0.423843
101206	Sus scrofa hemoglobin. epsilon 1 (HBE1). mRNA	HBE1	0.407104	11.5214	4.54867	0.0339554	-0.484483
205035	205035		0.346407	10.7864	4.54382	0.0340895	-0.49697
202397	Homo sapiens family with sequence similarity 5. member C (FAM5C). mRNA	FAM5C	-0.298987	11.1321	-4.54455	0.0340895	-0.461407
218996	Homo sapiens chromobox homolog 3 (HP1 gamma homolog. Drosophila) (CBX3). transcript variant 2. mRNA	CBX3	0.655486	11.1234	4.54143	0.0341665	-0.471015
102702	Homo sapiens glucose-6-phosphatase. catalytic (glycogen storage disease type I. von Gierke disease) (G6PC). mRNA	G6PC	0.590219	11.5124	4.53999	0.0341872	-0.497325
100422	Homo sapiens chromatin modifying protein 4B (CHMP4B). mRNA	CHMP4B	0.416331	11.155	4.53672	0.0343172	-0.487648
210316	Sus scrofa similar to apolipoprotein A-I (APOA1). mRNA	APOA1	0.352834	10.8823	4.53563	0.0343176	-0.468161
205922	Homo sapiens ecotropic viral integration site 2B (EVI2B). mRNA	EVI2B	-0.374129	11.2859	-4.52514	0.0348674	-0.504545
213278	Homo sapiens hypothetical protein MGC11324 (HMFN0839). mRNA	HMFN0839	0.257715	11.3975	4.52434	0.0348674	-0.487193
200423	200423		0.336728	11.9394	4.51877	0.034926	-0.471073
203547	203547		0.486857	11.6008	4.52066	0.034926	-0.513554
212768	212768		-0.47253	13.206	-4.51692	0.034926	-0.519143
101304	Homo sapiens KIAA0103 (KIAA0103). mRNA	KIAA0103	0.29227	11.0896	4.51747	0.034926	-0.458992
200132	Homo sapiens KIT ligand (KITLG). transcript variant b. mRNA	KITLG	0.30396	10.9477	4.51751	0.034926	-0.442567
213452	Mus musculus leupaxin (Lpxn). mRNA	Lpxn	-0.309281	10.6421	-4.51818	0.034926	-0.486013
206881	206881		0.412262	11.2972	4.51204	0.0351594	-0.539193
212515	Homo sapiens zinc finger protein 28 homolog (mouse) (ZFP28). mRNA	ZFP28	-0.288838	10.6555	-4.50956	0.0352462	-0.512543
207509	Sus scrofa FKBP1A-like (LOC654323). mRNA	LOC654323	0.375632	11.6819	4.50846	0.0352482	-0.543189
103448	Homo sapiens chromosome 19 open reading frame 2 (C19orf2). transcript variant 2. mRNA	C19orf2	0.431999	11.9577	4.50655	0.0353007	-0.559925
103111	PREDICTED: Bos taurus similar to heterogeneous nuclear ribonucleoprotein L-like. transcript variant 3 (LOC534315). mRNA	LOC534315	-0.379747	12.1824	-4.5048	0.0353434	-0.566002
102972	Homo sapiens zinc binding alcohol dehydrogenase. domain containing 1 (ZADH1). mRNA	ZADH1	0.610917	11.6661	4.50135	0.0354911	-0.569091
101457	Homo sapiens chromatin modifying protein 5 (CHMP5). mRNA	CHMP5	0.365459	11.1264	4.49685	0.0356507	-0.538442
100216	Homo sapiens kelch-like 24 (Drosophila) (KLHL24). mRNA	KLHL24	0.287754	10.7842	4.49667	0.0356507	-0.453604
202136	Sus scrofa FKBP1A-like (LOC654323). mRNA	LOC654323	-0.34137	10.6982	-4.49476	0.0357044	-0.545355
205153	Sus scrofa alpha(s1) casein (LOC445514). mRNA	LOC445514	0.443503	11.2435	4.49301	0.0357481	-0.53533
207313	Homo sapiens neuregulin 1 (NRG1). transcript variant HRG-beta3. mRNA	NRG1	0.451259	11.921	4.49181	0.0357577	-0.532446
200042	Homo sapiens serine incorporator 1 (SERINC1). mRNA	SERINC1	-0.57437	10.9805	-4.48878	0.0358611	-0.593064
206064	Mus musculus forkhead box C1 (Foxc1). mRNA	Foxc1	0.468783	11.5797	4.48807	0.0358611	-0.559524
217542	217542		0.276409	11.2059	4.48433	0.0359683	-0.536329
209598	PREDICTED: Mus musculus hypothetical protein LOC638624 (LOC638624). mRNA	LOC638624	-0.322979	11.3206	-4.48411	0.0359683	-0.54058
210738	Sus scrofa ferritin heavy-chain (FTH1). mRNA	FTH1	0.3055	11.2216	4.48325	0.0359683	-0.580853
101294	Homo sapiens SAR1 gene homolog A (S. cerevisiae) (SAR1A). mRNA	SAR1A	0.28268	11.2833	4.48104	0.0359899	-0.511073
219253	Mus musculus Brca1 associated protein 1 (Bap1). mRNA	Bap1	-0.265167	10.7194	-4.48084	0.0359899	-0.592899
103089	Homo sapiens sorbin and SH3 domain containing 2 (SORBS2). transcript variant 2. mRNA	SORBS2	0.320703	11.8762	4.47739	0.0361424	-0.605625
215454	Mus musculus Brca1 associated protein 1 (Bap1). mRNA	Bap1	0.433924	11.381	4.47632	0.036145	-0.592391
220329	Homo sapiens interferon. alpha-inducible protein (clone IFI-15K) (G1P2). mRNA	G1P2	-0.27453	11.1519	-4.47457	0.0361905	-0.546947
220135	Homo sapiens hypothetical protein LOC23130 (KIAA0404). mRNA	KIAA0404	-0.308117	10.53	-4.47161	0.0362692	-0.584785
204741	Homo sapiens squamous cell carcinoma antigen recognized by T cells 2 (SART2). mRNA	SART2	0.505502	11.3687	4.47026	0.0362692	-0.539876
101218	Homo sapiens transmembrane protein 49 (TMEM49). mRNA	TMEM49	-0.275325	11.2143	-4.47119	0.0362692	-0.568965
205082	Homo sapiens Nanog homeobox (NANOG). mRNA	NANOG	0.309298	12.0694	4.4684	0.0363227	-0.574862
213189	Homo sapiens MSFL2541 (UNQ2541). mRNA	UNQ2541	-0.329178	11.1805	-4.46597	0.0364129	-0.608626
214556	PREDICTED: Mus musculus similar to RAC-beta serine/threonine-protein kinase (RAC-PK-beta) (Protein kinase Akt-2) (Protein kinase B. beta) (PKB beta). transcript variant 3 (LOC544757). mRNA	LOC544757	0.332442	11.3644	4.46121	0.0366527	-0.517906
105185	Homo sapiens inhibin. beta C (INHBC). mRNA	INHBC	0.325434	9.95993	4.45972	0.0366828	-0.643083
206275	Homo sapiens GTP cyclohydrolase 1 (dopa-responsive dystonia) (GCH1). transcript variant 3. mRNA	GCH1	0.312149	11.059	4.45597	0.0368597	-0.633464
208446	Homo sapiens multiple PDZ domain protein (MPDZ). mRNA	MPDZ	0.382776	11.4317	4.45197	0.037053	-0.647316
202399	202399		-0.318722	10.7407	-4.44229	0.0376209	-0.660641
209453	209453		0.271595	11.1146	4.43586	0.0379811	-0.639606
220148	Homo sapiens chromosome 16 open reading frame 7 (C16orf7). mRNA	C16orf7	0.30143	11.1351	4.43435	0.0380145	-0.676839
208938	208938		-0.304352	11.0748	-4.43289	0.0380452	-0.674255
103001	Homo sapiens leukocyte cell-derived chemotaxin 2 (LECT2). mRNA	LECT2	0.933771	11.7054	4.4266	0.0384002	-0.704831
203041	203041		-0.308735	12.2384	-4.42135	0.0386882	-0.603478
104922	Sus scrofa visfatin (PBEF1). mRNA	PBEF1	0.715631	11.6632	4.41593	0.0389905	-0.721198
103404	103404		0.406364	12.1408	4.41317	0.0390481	-0.724822
207743	Homo sapiens vacuolar protein sorting 33A (yeast) (VPS33A). mRNA	VPS33A	-0.297113	11.2058	-4.41311	0.0390481	-0.695732
204245	204245		0.33686	12.9106	4.40778	0.0390756	-0.676866
208359	208359		0.284961	11.0675	4.40844	0.0390756	-0.655433
205252	Homo sapiens GPI-anchored membrane protein 1 (GPIAP1). transcript variant 1. mRNA	GPIAP1	-0.361579	11.0539	-4.41091	0.0390756	-0.684907
218373	PREDICTED: Rattus norvegicus LOC499834 (LOC499834). mRNA	LOC499834	0.273441	10.9107	4.40879	0.0390756	-0.731458
202892	Sus scrofa FKBP1A-like (LOC654323). mRNA	LOC654323	-0.340377	10.7798	-4.40842	0.0390756	-0.678689
102528	Homo sapiens activin A receptor. type IB (ACVR1B). transcript variant 1. mRNA	ACVR1B	-0.361578	10.9173	-4.40163	0.0393033	-0.660791
218418	Mus musculus Brca1 associated protein 1 (Bap1). mRNA	Bap1	-0.336663	13.3018	-4.4021	0.0393033	-0.742063
210355	Sus scrofa vitronectin (VTN). mRNA	VTN	0.456726	11.48	4.40154	0.0393033	-0.734137
100080	Homo sapiens IMP (inosine monophosphate) dehydrogenase 2 (IMPDH2). mRNA	IMPDH2	0.350448	11.9365	4.39623	0.0395499	-0.653713
207304	Homo sapiens nucleosome assembly protein 1-like 5 (NAP1L5). mRNA	NAP1L5	0.540914	11.2197	4.39604	0.0395499	-0.729272
102421	Homo sapiens extracellular matrix protein 2. female organ and adipocyte specific (ECM2). mRNA	ECM2	0.422476	11.0082	4.39185	0.0395643	-0.703178
210912	Homo sapiens Rho guanine nucleotide exchange factor (GEF) 15 (ARHGEF15). mRNA	ARHGEF15	0.319943	11.2632	4.391	0.0395643	-0.732757
217584	Mus musculus Brca1 associated protein 1 (Bap1). mRNA	Bap1	-0.265697	10.9453	-4.39403	0.0395643	-0.664176
204737	Sus scrofa FKBP1A-like (LOC654323). mRNA	LOC654323	-0.322793	11.5004	-4.39115	0.0395643	-0.720825
210464	Sus scrofa IgG heavy chain (LOC396781). mRNA	LOC396781	-0.363162	10.7246	-4.39252	0.0395643	-0.726274
204364	Homo sapiens neutrophil cytosolic factor 2 (65kDa. chronic granulomatous disease. autosomal 2) (NCF2). mRNA	NCF2	-0.646974	12.2703	-4.38978	0.0395824	-0.769335
218442	Sus scrofa ubiquitin-like/S30 ribosomal fusion protein (FAU). mRNA	FAU	-0.300839	11.125	-4.38509	0.0398431	-0.751446
204052	204052		-0.314363	10.9133	-4.38367	0.0398755	-0.690288
221107	221107		0.509718	11.3329	4.37932	0.0400096	-0.789104
209110	Homo sapiens cerebellin 4 precursor (CBLN4). mRNA	CBLN4	0.43442	11.4192	4.3789	0.0400096	-0.789857
213221	Homo sapiens sema domain. immunoglobulin domain (Ig). transmembrane domain (TM) and short cytoplasmic domain. (semaphorin) 4G (SEMA4G). mRNA	SEMA4G	0.356567	10.7169	4.37984	0.0400096	-0.77316
208066	Homo sapiens carbonic anhydrase XIII (CA13). mRNA	CA13	0.506926	12.0291	4.37731	0.0400478	-0.789442
215485	Homo sapiens glucose 6 phosphatase. catalytic. 3 (G6PC3). mRNA	G6PC3	-0.545973	11.2965	-4.37551	0.0400478	-0.766101
215202	Mus musculus Brca1 associated protein 1 (Bap1). mRNA	Bap1	0.690764	11.8422	4.37578	0.0400478	-0.78958
205178	Homo sapiens hypothetical protein MGC12981 (MGC12981). mRNA	MGC12981	0.511697	11.1927	4.37253	0.0401912	-0.799653
204152	204152		0.392537	11.2742	4.36721	0.0405027	-0.765734
101823	Homo sapiens ARP2 actin-related protein 2 homolog (yeast) (ACTR2). transcript variant 1. mRNA	ACTR2	-0.265293	11.1933	-4.36396	0.0405783	-0.790414
216914	Homo sapiens KIAA0090 (KIAA0090). mRNA	KIAA0090	-0.30093	11.0926	-4.36422	0.0405783	-0.778046
207525	Homo sapiens zinc finger protein 624 (ZNF624). mRNA	ZNF624	-0.396352	11.1293	-4.36333	0.0405783	-0.780679
207008	Homo sapiens solute carrier family 35. member B3 (SLC35B3). mRNA	SLC35B3	-0.310435	10.9122	-4.3609	0.0406178	-0.815779
103191	Sus scrofa cytochrome P450 3A39 (CYP3A39). mRNA	CYP3A39	0.634783	11.2059	4.36162	0.0406178	-0.818454
104176	Homo sapiens aminolevulinate. delta-. synthase 1 (ALAS1). transcript variant 1. mRNA	ALAS1	0.423212	10.7392	4.35335	0.041063	-0.833573
221499	PREDICTED: Canis familiaris similar to Myosin regulatory light chain 2. smooth muscle isoform (Myosin RLC) (LC20) (LOC485856). mRNA	LOC485856	0.431685	12.053	4.35286	0.041063	-0.815099
218929	Homo sapiens phosphodiesterase 9A (PDE9A). transcript variant 5. mRNA	PDE9A	0.369037	10.8873	4.34557	0.0415266	-0.824192
207434	207434		0.329981	11.1974	4.34045	0.0417306	-0.794777
215868	Mus musculus Brca1 associated protein 1 (Bap1). mRNA	Bap1	-0.351815	11.2671	-4.34034	0.0417306	-0.842718
200117	Sus scrofa FKBP1A-like (LOC654323). mRNA	LOC654323	-0.344808	10.9515	-4.34001	0.0417306	-0.857455
202300	202300		-0.375332	11.2626	-4.33506	0.0419817	-0.857541
219707	Homo sapiens ADAM metallopeptidase with thrombospondin type 1 motif. 19 (ADAMTS19). mRNA	ADAMTS19	0.488778	11.1831	4.33227	0.0419817	-0.87319
215104	Homo sapiens musculoskeletal. embryonic nuclear protein 1 (MUSTN1). mRNA	MUSTN1	-0.299854	10.9081	-4.3324	0.0419817	-0.810017
210024	Homo sapiens proline/arginine-rich end leucine-rich repeat protein (PRELP). transcript variant 2. mRNA	PRELP	-0.296996	10.934	-4.33462	0.0419817	-0.81289
210178	PREDICTED: Canis familiaris similar to immediate early response 5-like. transcript variant 2 (LOC491302). mRNA	LOC491302	0.460579	12.0806	4.33201	0.0419817	-0.800089
206004	206004		0.354548	11.1706	4.32662	0.0421784	-0.883307
212448	Homo sapiens chromosome 20 open reading frame 72 (C20orf72). mRNA	C20orf72	-0.327278	11.3164	-4.32742	0.0421784	-0.8527
220124	Homo sapiens transmembrane protein 15 (TMEM15). mRNA	TMEM15	0.334102	11.1186	4.32734	0.0421784	-0.850881
205605	Homo sapiens E1A binding protein p400 (EP400). mRNA	EP400	0.391071	11.2339	4.32056	0.0425644	-0.885597
203528	203528		-0.319803	11.3257	-4.31805	0.0425757	-0.897225
220285	Homo sapiens family with sequence similarity 100. member A (FAM100A). mRNA	FAM100A	-0.327532	11.1579	-4.31866	0.0425757	-0.84481
217153	Homo sapiens leucine rich repeat neuronal 5 (LRRN5). transcript variant 1. mRNA	LRRN5	-0.253905	10.863	-4.31769	0.0425757	-0.856325
206042	206042		0.623425	11.9733	4.3093	0.0429374	-0.874868
207755	Homo sapiens KIAA1467 protein (KIAA1467). mRNA	KIAA1467	-0.297091	11.8703	-4.31158	0.0429374	-0.872073
220224	Mus musculus Brca1 associated protein 1 (Bap1). mRNA	Bap1	-0.312433	11.0545	-4.31078	0.0429374	-0.90136
206615	Sus scrofa complement regulator factor H (FH). mRNA	FH	-0.296237	11.6063	-4.31012	0.0429374	-0.798965
204403	Homo sapiens chromosome 1 open reading frame 63 (C1orf63). transcript variant 1. mRNA	C1orf63	0.29007	11.3366	4.30348	0.0433129	-0.905005
200220	200220		-0.247521	10.9859	-4.2986	0.043448	-0.910971
200793	200793		0.348774	12.6594	4.29636	0.043448	-0.920912
209196	209196		0.265098	11.6388	4.29647	0.043448	-0.838305
221449	221449		-0.349847	11.0287	-4.2979	0.043448	-0.881889
208507	Homo sapiens calcium/calmodulin-dependent serine protein kinase (MAGUK family) (CASK). mRNA	CASK	0.243686	11.0827	4.29697	0.043448	-0.910863
203125	PREDICTED: Mus musculus similar to KIAA1946. transcript variant 1 (LOC634842). mRNA	LOC634842	-0.397909	11.0717	-4.29911	0.043448	-0.929296
101161	Homo sapiens dystonin (DST). transcript variant 1. mRNA	DST	-0.371957	11.0751	-4.29391	0.0435288	-0.916632
211961	Sus scrofa BM88 antigen (BM88). mRNA	BM88	0.320257	10.8337	4.29354	0.0435288	-0.929986
216970	Homo sapiens glycerophosphodiester phosphodiesterase domain containing 3 (GDPD3). transcript variant 1. mRNA	GDPD3	0.341804	12.7428	4.29022	0.0436136	-0.849057
102852	Homo sapiens solute carrier family 37 (glycerol-6-phosphate transporter). member 4 (SLC37A4). mRNA	SLC37A4	0.310049	11.1541	4.28997	0.0436136	-0.917194
102008	PREDICTED: Bos taurus similar to mannosidase. alpha. class 2A. member 1 (LOC521539). mRNA	LOC521539	-0.375393	11.0934	-4.28979	0.0436136	-0.949318
207196	Sus scrofa FKBP1A-like (LOC654323). mRNA	LOC654323	-0.333085	11.8528	-4.28811	0.0436755	-0.898687
200852	200852		0.310012	11.7429	4.28085	0.0441038	-0.945312
212889	Homo sapiens DnaJ (Hsp40) homolog. subfamily B. member 2 (DNAJB2). mRNA	DNAJB2	-0.255849	11.2696	-4.28138	0.0441038	-0.860609
100584	Homo sapiens myeloid/lymphoid or mixed-lineage leukemia 5 (trithorax homolog. Drosophila) (MLL5). mRNA	MLL5	-0.414358	10.7671	-4.27956	0.0441358	-0.92774
214109	Mus musculus Brca1 associated protein 1 (Bap1). mRNA	Bap1	0.276876	11.2346	4.27749	0.0442297	-0.93325
212635	Sus scrofa alpha-stimulatory subunit of GTP-binding protein (PORGSA1). mRNA	PORGSA1	0.264296	11.2798	4.27347	0.0444774	-0.961555
201117	Sus scrofa translationally controlled tumor protein (TCTP). mRNA	TCTP	0.446886	12.4589	4.27186	0.0445353	-0.971397
214594	214594		-0.288137	10.8163	-4.26822	0.0446972	-0.977173
216505	Homo sapiens ribosomal protein L3-like (RPL3L). mRNA	RPL3L	0.245113	11.0967	4.26759	0.0446972	-0.919027
216035	PREDICTED: Canis familiaris similar to Importin-7 (Imp7) (Ran-binding protein 7) (RanBP7). transcript variant 3 (LOC485383). mRNA	LOC485383	0.317799	11.2124	4.26721	0.0446972	-0.932887
208847	208847		-0.295387	11.401	-4.26545	0.0447687	-0.935235
213378	Homo sapiens eukaryotic translation initiation factor 4B (EIF4B). mRNA	EIF4B	-0.288857	11.3125	-4.25842	0.045261	-0.911667
102144	102144		-0.249148	11.2406	-4.25743	0.0452714	-0.926961
206369	206369		-0.248542	11.075	-4.2509	0.0455213	-0.96558
218371	Bos taurus neurexophilin 2 (NXPH2). mRNA	NXPH2	0.314205	10.4389	4.25185	0.0455213	-0.96956
203933	Homo sapiens dpy-19-like 3 (C. elegans) (DPY19L3). mRNA	DPY19L3	-0.283175	11.4461	-4.2526	0.0455213	-1.00394
220396	Sus scrofa preproSPAI-2 (LOC445518). mRNA	LOC445518	-1.27075	15.575	-4.251	0.0455213	-0.994271
104404	Homo sapiens tubulin. beta 2B (TUBB2B). mRNA	TUBB2B	-0.303376	10.6574	-4.24667	0.0457082	-0.930039
208463	PREDICTED: Homo sapiens similar to GYG protein (LOC441885). mRNA	LOC441885	-0.59325	12.1297	-4.24767	0.0457082	-1.00777
100047	Sus scrofa integrin beta-1 subunit (CD29). mRNA	CD29	0.323965	11.1255	4.24603	0.0457082	-1.02771
216241	216241		0.40219	10.5172	4.2409	0.0458325	-1.03279
100976	Homo sapiens ribosomal protein L27a (RPL27A). mRNA	RPL27A	0.341407	11.2475	4.24254	0.0458325	-1.01984
221326	Homo sapiens small proline-rich protein 2F (SPRR2F). mRNA	SPRR2F	-0.437724	10.9671	-4.24301	0.0458325	-1.02772
206016	Homo sapiens vacuolar protein sorting 54 (yeast) (VPS54). transcript variant 1. mRNA	VPS54	0.318733	11.2995	4.24026	0.0458325	-1.0109
219728	Sus scrofa chemokine (C-C motif) ligand 25 (CCL25). mRNA	CCL25	-0.733846	11.0546	-4.24181	0.0458325	-1.03111
102019	Homo sapiens sprouty homolog 2 (Drosophila) (SPRY2). mRNA	SPRY2	-0.353674	11.9492	-4.23882	0.0458805	-1.00229
102586	Homo sapiens carboxypeptidase B2 (plasma. carboxypeptidase U) (CPB2). transcript variant 1. mRNA	CPB2	0.324829	11.5867	4.23679	0.0459781	-0.955007
209193	209193		-0.41443	12.2825	-4.23184	0.0463152	-0.923983
205609	Homo sapiens G protein-coupled receptor 61 (GPR61). mRNA	GPR61	0.458079	11.9142	4.22824	0.0464736	-1.03959
202096	Sus scrofa (H+ + K+)-ATPase (ATP4A). mRNA	ATP4A	-0.357321	10.5633	-4.22844	0.0464736	-1.03259
212542	Homo sapiens hypothetical protein FLJ35801 (FLJ35801). mRNA	FLJ35801	-0.368644	11.1509	-4.22364	0.0465577	-0.842051
102110	Homo sapiens hypothetical protein MGC23909 (MGC23909). mRNA	MGC23909	-0.2438	11.5924	-4.22448	0.0465577	-1.04821
208725	Homo sapiens syntrophin. gamma 1 (SNTG1). mRNA	SNTG1	0.41327	11.5051	4.22386	0.0465577	-1.06262
100586	PREDICTED: Homo sapiens similar to nitrogen fixation cluster-like (LOC442220). mRNA	LOC442220	0.348257	11.1321	4.22432	0.0465577	-1.01915
202778	Sus scrofa RNase PL3 (RNASE4). mRNA	RNASE4	0.395584	11.2227	4.22305	0.0465577	-1.06928
213748	PREDICTED: Homo sapiens hypothetical protein LOC284106 (LOC284106). mRNA	LOC284106	0.297439	11.5848	4.22205	0.0465716	-0.998122
207017	Homo sapiens chromosome 1 open reading frame 121 (C1orf121). mRNA	C1orf121	-0.324358	11.1313	-4.22068	0.046572	-1.06236
203836	Sus scrofa FKBP1A-like (LOC654323). mRNA	LOC654323	-0.410509	11.7075	-4.21997	0.046572	-1.06938
102570	Sus scrofa haptoglobin alpha 1S (HP). mRNA	HP	-0.735413	12.6792	-4.21955	0.046572	-1.07556
205677	205677		0.301446	11.1774	4.2174	0.0466827	-0.966573
200590	200590		0.257699	11.1407	4.21556	0.0467664	-0.961187
211769	PREDICTED: Homo sapiens KIAA1509 (KIAA1509). mRNA	KIAA1509	0.281619	10.9736	4.21386	0.0468401	-1.02211
200085	PREDICTED: Canis familiaris similar to Ovarian tumor locus protein (LOC492071). mRNA	LOC492071	0.324066	11.2056	4.21139	0.0469772	-1.02615
201958	201958		0.457706	11.0876	4.20583	0.047307	-1.09709
212881	Homo sapiens solute carrier family 39 (metal ion transporter). member 11 (SLC39A11). mRNA	SLC39A11	-0.294042	10.8819	-4.20613	0.047307	-1.06798
214029	Homo sapiens kelch repeat and BTB (POZ) domain containing 6 (KBTBD6). mRNA	KBTBD6	-0.306427	11.1553	-4.20149	0.0476046	-1.02451
206035	Homo sapiens galactosidase. beta 1-like (GLB1L). mRNA	GLB1L	0.378734	11.2215	4.19835	0.0478022	-1.09338
201880	Homo sapiens amplified in breast cancer 1 (ABC1). mRNA	ABC1	-0.239831	10.9481	-4.19354	0.047882	-1.06161
205658	PREDICTED: Bos taurus similar to signal-induced proliferation-associated 1 like 1. transcript variant 3 (LOC534839). mRNA	LOC534839	0.358071	11.3079	4.19335	0.047882	-1.09193
202881	PREDICTED: Homo sapiens non-coding RNA in rhabdomyosarcoma (RMS) (NCRMS). misc RNA	NCRMS	-0.404471	11.0477	-4.19416	0.047882	-1.06093
103751	Sus scrofa glutathione peroxidase 4 (GPX4). mRNA	GPX4	-0.500603	11.1449	-4.19445	0.047882	-1.12028
220808	Sus scrofa odorant binding protein (OBP). mRNA	OBP	0.776639	10.9341	4.19386	0.047882	-1.11307
216277	Homo sapiens peptidylprolyl isomerase E (cyclophilin E) (PPIE). transcript variant 3. mRNA	PPIE	0.258609	10.8931	4.19033	0.0480716	-0.985282
210433	Homo sapiens Jun dimerization protein p21SNFT (SNFT). mRNA	SNFT	-0.263241	11.1261	-4.18906	0.0481105	-1.03291
212736	Homo sapiens D4. zinc and double PHD fingers family 2 (DPF2). mRNA	DPF2	-0.358519	11.1138	-4.18644	0.0482667	-1.1293
201889	201889		0.271339	11.0508	4.18517	0.0483072	-1.10523
103019	Homo sapiens calponin 3. acidic (CNN3). mRNA	CNN3	-0.302547	10.9385	-4.18248	0.0484693	-1.1155
208211	208211		0.304035	11.1613	4.18064	0.0485474	-1.10364
212552	Homo sapiens apical protein-like (Xenopus laevis) (APXL). mRNA	APXL	-0.346731	10.974	-4.17998	0.0485474	-1.11696
102481	PREDICTED: Canis familiaris similar to Transcription factor 8 (NIL-2-A zinc finger protein) (Negative regulator of IL2). transcript variant 7 (LOC477966). mRNA	LOC477966	0.328513	10.8341	4.1789	0.0485713	-1.11776
201436	Sus scrofa FKBP1A-like (LOC654323). mRNA	LOC654323	-0.243835	12.9091	-4.17537	0.0488087	-1.1481
218598	Homo sapiens HLA-B associated transcript 2 (BAT2). transcript variant 2. mRNA	BAT2	-0.260725	10.4711	-4.17054	0.0491614	-1.13139
200015	Homo sapiens hypothetical protein FLJ22555 (FLJ22555). mRNA	FLJ22555	-0.311952	11.0339	-4.16881	0.0492434	-1.13197
103804	Homo sapiens GS homeobox 1 (GSH1). mRNA	GSH1	0.407336	10.7955	4.16763	0.0492777	-1.1692
200288	Sus scrofa FKBP1A-like (LOC654323). mRNA	LOC654323	-0.275271	10.9024	-4.16636	0.0493195	-1.10133
213428	Homo sapiens SUMO1/sentrin/SMT3 specific peptidase 3 (SENP3). mRNA	SENP3	0.377611	11.2721	4.16273	0.0495698	-1.14025
212302	Homo sapiens beta-1.3-glucuronyltransferase 1 (glucuronosyltransferase P) (B3GAT1). transcript variant 2. mRNA	B3GAT1	-0.339036	11.1363	-4.16119	0.0496364	-1.18083
200871	200871		-0.371171	10.7639	-4.16036	0.0496397	-1.1599
207260	207260		-0.295996	12.188	-4.1595	0.0496463	-1.16831
210903	Homo sapiens peptidylprolyl isomerase (cyclophilin)-like 3 (PPIL3). transcript variant PPIL3b. mRNA	PPIL3	-0.299985	11.4484	-4.15706	0.0497924	-1.12459
104743	Homo sapiens glutamate receptor. ionotropic. kainate 2 (GRIK2). transcript variant 1. mRNA	GRIK2	-0.318558	11.0738	-4.15589	0.0498265	-1.18791
220025	Sus scrofa RNA helicase (RHIV-1). mRNA	RHIV-1	-0.287952	11.1797	-4.1548	0.0498538	-1.15807
217282	217282		-0.310762	11.1106	-4.15331	0.0499163	-1.13302
